# Supplementary material for: NHP BurkPx: A multiplex serodiagnostic bead assay to monitor Burkholderia pseudomallei exposures in non-human primates
Source: PLoS Negl Trop Dis. 2023 Feb 8;17(2):e0011067. doi: 10.1371/journal.pntd.0011067 (PMC9907805; doi:10.1371/journal.pntd.0011067)
Supplement: S1 Table — (XLSX) [file pntd.0011067.s004.xlsx]

## Sheet: Sheet1
Phase I
Group (Strain)	Strain Challenged	# Deaths/# Challenged	Target Challenge Dose (CFU/animal)	Mean Inhaled Dose (CFU/animal)
1(A)	1026b	3/3	100	51
2(A)		3/3	1000	638
3(A)		1/2	10000	6776
4(A)		2/2	100000	67858
5(A)		2/2	500000	403177
1(B)	K96243	3/3	100	61
2(B)		3/3	1000	824
3(B)		2/2	10000	9855
4(B)		2/2	100000	53024
5(B)		2/2	500000	162901
1(C)	HBPUB1030a	2/3	100	80
2(C)		3/3	1000	760
3(C)		2/2	10000	4774
4(C)		2/2	100000	61698
5(C)		2/2	500000	357756
1(D)	HBPUB10134a	0/3	100	6
2(D)		1/3	1000	114
3(D)		2/2	10000	1207
4(D)		2/2	100000	23613
5(D)		2/2	500000	140751
Phase II
6(A)	1026b	1/3	50	26
7(A)		3/3	100	161
8(A)		1/2	500	271
6(B)	K96243	1/3	50	54
7(B)		2/3	100	81
8(B)		1/2	500	426
6(C)	HBPUB10303a	1/3	50	46
7(C)		3/3	100	87
8(C)		2/2	500	524
6(D)	HBPUB10134a	1/3	50	91
7(D)		3/3	100	315
8(D)		2/2	500	557
