# Supplementary material for: NHP BurkPx: A multiplex serodiagnostic bead assay to monitor Burkholderia pseudomallei exposures in non-human primates
Source: PLoS Negl Trop Dis. 2023 Feb 8;17(2):e0011067. doi: 10.1371/journal.pntd.0011067 (PMC9907805; doi:10.1371/journal.pntd.0011067)
Supplement: S2 Table — (XLSX) [file pntd.0011067.s005.xlsx]

## Sheet: Sheet1
Isotype	Antigen	Beta Coefficient
IgG	IMPS	-0.000269372
IgG	ClpX	.
IgG	Arg	-0.00158934
IgG	AhpC	.
IgG	OmpA	.
IgG	GroEL	.
IgG	DNAK	7.61564e-05
IgG	rpIL	.
IgG	AtpD	-0.00549385
IgG	BPSS0135	-0.000493801
IgG	GroS	.
IgG	GroEL2	2.35382e-05
IgG	BPSS0530	-0.000208325
IgG	HCP1	0.000163839
IgG	BPSS1652	0.000159934
IgG	NADH	.
IgG	BPSS1850	.
IgG	CPS	2.93221e-05
IgG	LPSA	.
IgG	LPSB	-0.000662809
IgG	WCL	.
IgM	IMPS	0.00241944
IgM	ClpX	0.000318651
IgM	Arg	-0.000864749
IgM	AphC	.
IgM	OmpA	0.000114046
IgM	GroEL	.
IgM	DNAK	-0.00877697
IgM	rpIL	-0.00214736
IgM	AtpD	0.000826977
IgM	BPSS0135	.
IgM	GroS	.
IgM	GroEL2	.
IgM	BPSS0530	0.000311301
IgM	HCP1	.
IgM	BPSS1652	9.52078e-05
IgM	NADH	.
IgM	BPSS1850	-0.00126194
IgM	CPS	.
IgM	LPSA	0.000628186
IgM	LPSB	.
IgM	WCL	.
