# Supplementary material for: NHP BurkPx: A multiplex serodiagnostic bead assay to monitor Burkholderia pseudomallei exposures in non-human primates
Source: PLoS Negl Trop Dis. 2023 Feb 8;17(2):e0011067. doi: 10.1371/journal.pntd.0011067 (PMC9907805; doi:10.1371/journal.pntd.0011067)
Supplement: S3 Table — (XLSX) [file pntd.0011067.s006.xlsx]

## Sheet: Sheet1
			Mann Whitney Test			Difference between medians
Isotype	Antigen Type	Antigen	P value	P value summary	Significantly different (P < 0.05)?	Median of Non-screened negative	Median of Screened Negative	Difference: Actual
IgM	Carbohydrate	LPSB	0.0001	***	Yes	677.0, n=47	444.5, n=79	-232.5
IgM	Carbohydrate	CPS	0.0092	**	Yes	132.8, n=47	110.8, n=79	-22
IgM	Carbohydrate	LPSA	0.0042	**	Yes	2397, n=47	1885, n=79	-511.3
IgM	Protein	BPSS0530	0.0022	**	Yes	973.3, n=47	582.3, n=79	-391
IgM	Protein	BPSS1652	0.0372	*	Yes	156.0, n=47	139.8, n=79	-16.25
IgM	Protein	IMPS	0.0103	*	Yes	97.00, n=47	130.8, n=79	33.75
IgM	Protein	AtpD	0.0004	***	Yes	129.5, n=47	215.5, n=79	86
IgM	Protein	OmpA	<0.0001	****	Yes	1163, n=47	1403, n=79	240.5
IgM	Protein	ClpX	<0.0001	****	Yes	175.5, n=47	413.5, n=79	238
IgM	Protein	DNAK	0.0026	**	Yes	69.50, n=47	104.3, n=79	34.75
IgM	Protein	HCP1	<0.0001	****	Yes	352.0, n=47	793.5, n=79	441.5
IgM	Protein	GroEL2	0.1934	ns	No	114.3, n=47	134.0, n=79	19.75
IgM	Protein	AhpC	0.6429	ns	No	187.8, n=47	167.5, n=79	-20.25
IgM	Protein	GroS	0.1917	ns	No	282.5, n=47	400.5, n=79	118
IgM	Protein	NADH	0.1656	ns	No	166.5, n=47	153.5, n=79	-13
IgM	Protein	BPSS0135	0.4261	ns	No	1258, n=47	1102, n=79	-155.8
IgM	Protein	Arg	0.1694	ns	No	404.0, n=47	398.3, n=79	-5.75
IgM	Protein	rpIL	0.0664	ns	No	71.00, n=47	64.25, n=79	-6.75
IgM	Protein	BPSS1850	0.3041	ns	No	493.3, n=47	434.0, n=79	-59.25
IgM	Protein	GroEL	0.8851	ns	No	85.75, n=47	79.25, n=79	-6.5
IgM	Whole Cell Lysate	WCL	<0.0001	****	Yes	113.0, n=47	68.25, n=79	-44.75
IgG	Carbohydrate	LPSA	<0.0001	****	Yes	1807, n=47	1032, n=79	-775
IgG	Carbohydrate	LPSB	<0.0001	****	Yes	706.5, n=47	288.3, n=79	-418.3
IgG	Carbohydrate	CPS	<0.0001	****	Yes	116.0, n=47	70.50, n=79	-45.5
IgG	Protein	BPSS1652	0.0016	**	Yes	963.5, n=47	358.5, n=79	-605
IgG	Protein	OmpA	0.0035	**	Yes	438.0, n=47	809.0, n=79	371
IgG	Protein	AtpD	0.0382	*	Yes	289.0, n=47	225.5, n=79	-63.5
IgG	Protein	ClpX	0.0363	*	Yes	247.0, n=47	333.0, n=79	86
IgG	Protein	HCP1	<0.0001	****	Yes	202.5, n=47	389.0, n=79	186.5
IgG	Protein	GroEL2	0.0062	**	Yes	409.5, n=47	282.3, n=79	-127.3
IgG	Protein	GroS	0.8535	ns	No	294.0, n=47	296.0, n=79	2
IgG	Protein	AhpC	0.1528	ns	No	436.3, n=47	298.0, n=79	-138.3
IgG	Protein	Arg	0.1264	ns	No	264.0, n=47	232.5, n=79	-31.5
IgG	Protein	rpIL	0.2304	ns	No	377.8, n=47	298.0, n=79	-79.75
IgG	Protein	BPSS0530	0.1415	ns	No	357.5, n=47	237.3, n=79	-120.3
IgG	Protein	DNAK	0.5094	ns	No	256.8, n=47	186.5, n=79	-70.25
IgG	Protein	BPSS0135	0.0575	ns	No	348.0, n=47	282.5, n=79	-65.5
IgG	Protein	NADH	0.2076	ns	No	185.8, n=47	159.5, n=79	-26.25
IgG	Protein	IMPS	0.1883	ns	No	163.3, n=47	150.8, n=79	-12.5
IgG	Protein	BPSS1850	0.2982	ns	No	4641, n=47	3806, n=79	-835
IgG	Protein	GroEL	0.2265	ns	No	351.3, n=47	261.0, n=79	-90.25
IgG	Whole Cell Lysate	WCL	0.0003	***	Yes	91.00, n=47	53.00, n=79	-38
