# Supplementary material for: NHP BurkPx: A multiplex serodiagnostic bead assay to monitor Burkholderia pseudomallei exposures in non-human primates
Source: PLoS Negl Trop Dis. 2023 Feb 8;17(2):e0011067. doi: 10.1371/journal.pntd.0011067 (PMC9907805; doi:10.1371/journal.pntd.0011067)
Supplement: S5 Table — (XLSX) [file pntd.0011067.s008.xlsx]

## Sheet: Sheet1
Model	Sample Type	Area Under the Curve (AUC)	Standard Error	95% Confidence Interval	P-value	Sensitivity & Specificity	Cutoff value
Independent-test Validation Model
IgGM Lasso	Week 1	0.8529	0.0418	0.7710 to 0.9349	<0.0001	38.24/100	0.7266
	Week 2	0.9975	0.003378	0.9909 to 1.000	<0.0001	92.31/100
	Week 3 & 4	0.9984	0.002684	0.9931 to 1.000	<0.0001	90/100
	All Data	0.9114	0.02683	0.8588 to 0.9640	<0.0001	59.65/100
IgG Lasso	Week 1	0.8363	0.04172	0.7546 to 0.9181	<0.0001	29.41/100	0.6473
	Week 2	0.9864	0.0141	0.9587 to 1.000	<0.0001	92.31/100
	Week 3 & 4	0.9903	0.01054	0.9697 to 1.000	<0.0001	90/100
	All Data	0.8976	0.02774	0.8432 to 0.9519	<0.0001	57.89/100
IgG Ridge	Week 1	0.7505	0.05365	0.6453 to 0.8556	<0.0001	17.65/100	0.5444
	Week 2	0.9901	0.01056	0.9694 to 1.000	<0.0001	92.31/100
	Week 3 & 4	0.9871	0.01358	0.9605 to 1.000	<0.0001	90/100
	All Data	0.8466	0.03623	0.7756 to 0.9176	<0.0001	47.37/100
IgGM Ridge	Week 1	0.7846	0.05125	0.6842 to 0.8851	<0.0001	29.41/100	0.5341
	Week 2	0.9963	0.004609	0.9872 to 1.000	<0.0001	92.31/100
	Week 3 & 4	0.9952	0.005931	0.9835 to 1.000	<0.0001	90/100
	All Data	0.8698	0.03377	0.8036 to 0.9360	<0.0001	54.39/100
IgM Lasso	Week 1	0.7334	0.05643	0.6228 to 0.8440	<0.0001	23.53/100	0.6783
	Week 2	0.969	0.03053	0.9091 to 1.000	<0.0001	92.31/100
	Week 3 & 4	0.9645	0.03469	0.8965 to 1.000	<0.0001	90/100
	All Data	0.827	0.03885	0.7515 to 0.9038	<0.0001	52.63/100
IgM Ridge	Week 1	0.6973	0.05884	0.5820 to 0.8127	<0.0001	23.53/100	0.5137
	Week 2	0.9888	0.01174	0.9658 to 1.000	<0.0001	92.31/100
	Week 3 & 4	0.9887	0.01206	0.9651 to 1.000	<0.0001	90/100
	All Data	0.8149	0.04042	0.7357 to 0.8942	<0.0001	54.39/100
Cross-Validation Model
IgGM Lasso	Week 1	0.8529	0.0418	0.7710 to 0.9349	<0.0001	41.18/100	0.7364
	Week 2	0.9975	0.003378	0.9909 to 1.000	<0.0001	96.3/100
	Week 3 & 4	0.9984	0.002684	0.9931 to 1.000	<0.0001	95/100
	All Data	0.9423	0.01366	0.9155 to 0.9691	<0.0001	63.48/100
IgG Lasso	Week 1	0.8363	0.04172	0.7546 to 0.9181	<0.0001	20.06/100	0.882
	Week 2	0.9864	0.0141	0.9587 to 1.000	<0.0001	92.59/100
	Week 3 & 4	0.9903	0.01054	0.9697 to 1.000	<0.0001	95/100
	All Data	0.9038	0.01878	0.8670 to 0.9406	<0.0001	51.3/100
IgG Ridge	Week 1	0.8205	0.03296	0.7559 to 0.8851	<0.0001	26.47/100	0.4952
	Week 2	0.9953	0.004865	0.9858 to 1.000	<0.0001	96.3/100
	Week 3 & 4	0.9956	0.004603	0.9866 to 1.000	<0.0001	95/100
	All Data	0.892	0.02129	0.8503 to 0.9337	<0.0001	54.78/100
IgGM Ridge	Week 1	0.7846	0.05125	0.6842 to 0.8851	<0.0001	35.29/100	0.5847
	Week 2	0.9963	0.004609	0.9872 to 1.000	<0.0001	96.3/100
	Week 3 & 4	0.9952	0.005931	0.9835 to 1.000	<0.0001	95/100
	All Data	0.9142	0.01777	0.8794 to 0.9490	<0.0001	60/100
IgM Lasso	Week 1	0.7334	0.05643	0.6228 to 0.8440	<0.0001	30.88/100	0.8617
	Week 2	0.969	0.03053	0.9091 to 1.000	<0.0001	96.3/100
	Week 3 & 4	0.9645	0.03469	0.8965 to 1.000	<0.0001	95/100
	All Data	0.8927	0.02046	0.8526 to 0.9328	<0.0001	57.39/100
IgM Ridge	Week 1	0.6973	0.05884	0.5820 to 0.8127	<0.0001	33.82/100	0.5317
	Week 2	0.9888	0.01174	0.9658 to 1.000	<0.0001	96.3/100
	Week 3 & 4	0.9887	0.01206	0.9651 to 1.000	<0.0001	95/100
	All Data	0.8455	0.02599	0.7945 to 0.8964	<0.0001	59.13/100
* The cutoff value was deteremined by Youden's J-score
