# Supplementary material for: NHP BurkPx: A multiplex serodiagnostic bead assay to monitor Burkholderia pseudomallei exposures in non-human primates
Source: PLoS Negl Trop Dis. 2023 Feb 8;17(2):e0011067. doi: 10.1371/journal.pntd.0011067 (PMC9907805; doi:10.1371/journal.pntd.0011067)
Supplement: S6 Table — (XLSX) [file pntd.0011067.s009.xlsx]

## Sheet: Sheet1
Group	Sample Collection Timepoint	B. pseudomallei strain used	Target Dose (cfu/animal)	Isotype	BPSL2096_AhpC	BPSL1404_ClpX	pDEST Stop	BPSS0476_GroS	BPSS0477_GroEL2	BPSS0135	BPSL1743_Arg	BPSL2827_DNAK	NHp IgG	BPSL3222_rpIL	MSHR5855.WCL	BPSL1201_IMPS	BPSL3396_AtpD	BPSS0530	BPSL2522_OmpA	PE	BPSS1850	LPSA	NHP IgM	LPSB	CPS	BPSS1769_NADH	BPSS1652	BPSL2697_GroEL	BPSS1498_HCP1.B
Screened Negative	-7	1026b	50	IgG	225.5	680.25	235	244.5	588.5	362.5	225.75	288.75	24261.5	6661.75	75.5	176	209.5	775.5	986.75	1430	1864.25	1229.5	6540	332	70.75	116.5	649.25	557	515.75
Aerosol-Challenge	7	1026b	50	IgG	218.25	651.25	212.75	258.5	551	409.25	252.5	265	24716.8	5095	80.25	175	192.75	803.25	965.25	1416.75	1528	5005.25	6289	437.75	484.5	117.25	541.5	510	578.25
Aerosol-Challenge	14	1026b	50	IgG	2042	1014	1303.75	1427.25	15580.5	922	769.25	1067.5	24805.8	6014.75	2085.5	286	532.25	2685.5	18838	1609.5	5723.5	16288	7061.5	1483.75	3650	401.25	20208	20949.5	28844.8
Aerosol-Challenge	28	1026b	50	IgG	4783.25	1219.6	4461.55	2768.55	34675.1	1959.8	1006.65	7971.4	26635.7	14097.6	6370.75	291.7	609.85	22367.4	33350	2271.3	11755.3	25956	10801.5	8166.3	21102.9	650.05	23635.7	34377.8	32210.8
Screened Negative	-7	K9	10000	IgM	474	525.25	1222.5	645.25	131	1965.75	607.5	166.5	449	105.75	95.75	177.75	141	1480.5	1891.5	1483.25	693.5	2670	12502	709.25	194.25	207.5	231.25	170.5	1098
Aerosol-Challenge	1-6	K9	10000	IgM	229.75	264.25	1713.5	334	94.5	1954.25	998.75	87	495.5	71.25	137.5	120.75	107.5	2366.5	1452.5	1467.75	789.25	4210	12508	530.25	148	229	314.25	126	623
Screened Negative	-7	1026b	500	IgM	141.75	385.5	2746.5	451.5	84.25	2442.5	419.5	56	316.5	49	129	69.75	205	2312.5	1668.75	1458	406.5	1108	11632.2	403.75	69.5	194.5	175.75	80.5	1103
Aerosol-Challenge	7	1026b	500	IgM	234	426	7187	470	117.75	6008.25	798.5	68.75	334.75	91	480.5	116	268.75	6877.25	1809.25	1481.25	448.5	17403.2	11945	604.25	1456.5	493.5	232.5	101.75	945.5
Screened Negative	-7	1026b	50	IgG	645.5	264.75	1024.25	378.25	326.5	187.5	188.25	376.5	23144.5	411.5	291	267.75	223.5	1138.75	2734.25	1416.25	4166.5	857	5927.75	193.5	49.5	248.5	256.5	345	146.5
Aerosol-Challenge	7	1026b	50	IgG	575.75	196.75	819.25	407.5	298.5	239	207.5	262.5	23912.5	369	249	276.5	216.75	982	2324.5	1446.5	3257.75	4849.75	6331.5	359.5	153.75	227.75	223	467.5	149
Aerosol-Challenge	14	1026b	50	IgG	755	572.75	1176.5	27479.8	11418.2	637.25	614.5	322.75	24023.5	518.75	1130	567.25	332	1738	18128.8	1487.75	5872.75	13669.5	5883.75	1028	3570	515	8130.5	16813.2	31088.5
Aerosol-Challenge	28	1026b	50	IgG	1554.75	627	1882.75	35009.2	15617	1479	1579	614.75	23910	677	3036.5	846.25	558.5	2821.5	12414	1682.75	5650	17697.2	6626.75	2269.5	17468.5	499.5	3281.75	24054	35032.5
Aerosol-Challenge	14	1026b	500	IgM	487.25	659.75	6802	4042.5	597	6519	1077.25	117.5	336.5	160.75	583	150.75	1036.5	5373.5	2686	1497.75	791	22646.5	11576.2	2540.5	6020	560	375.5	1505.75	29304.8
Aerosol-Challenge	28	1026b	500	IgM	257	476	6030.5	921.75	171	4854.5	672	100.5	331.25	233.5	1159	95.25	413.5	4656.75	2012.75	1480.5	788.5	27512.8	11603.8	4699.25	31521.8	459	241.5	317.25	11010
Screened Negative	-7	K9	100	IgM	353.5	563	487.75	1769	191.25	1713.25	723.5	95	373.25	85.75	70.5	338	323	438.75	1959.25	1457.5	1101.25	2704.75	11269.8	555	87	232.5	400.75	112.75	1243
Aerosol-Challenge	7	K9	100	IgM	519	741.25	1645	1923.5	234.5	3307	1212.5	127.5	356.5	104	174.5	423	377.5	1267.75	2030.75	1464	1140.5	7543.5	11572	732.75	168.75	311	459.25	123	1452
Screened Negative	-7	1026b	50	IgG	798.5	413.75	319.25	234	255.5	478.5	327	172	26711	214.5	41.75	199.25	207.5	846.5	1090	1440.5	1689.5	822.75	5892.75	315.75	39.5	162	100.75	177	243.25
Aerosol-Challenge	7	1026b	50	IgG	482.5	345.75	192	178.25	158	344	275.5	96.75	26785	153.75	70	167.25	214	423.25	844.5	1439.75	967.5	3854.25	5704	523	476.5	155	84.5	118.5	241
Aerosol-Challenge	8-13	1026b	50	IgG	403.5	335	171.25	202.5	196.5	371	270.25	77.25	26184	114	102.25	132.5	225	332.5	716.5	1429	818.5	7830.25	5880.25	919.25	964.75	141	199.75	298	223.75
Aerosol-Challenge	14	K9	100	IgM	2454.75	734.5	1454.5	14543.5	438.25	2894	1406.25	155.5	342	120.75	360.5	393.5	353.25	956	2372.5	1465.5	1198	16915.8	11767	1115	887.5	334.5	729.25	589.5	16835.2
Aerosol-Challenge	28	K9	100	IgM	1666.75	661.75	1142.75	2964	402.25	4456.25	1531	130	355.5	138	1783.5	427.75	355.75	728	2792.5	1486.25	1324.75	29516.2	11659.5	6461.75	23225.5	360.75	499.5	249.5	8581
Screened Negative	-7	HBPUB10303a	100	IgM	194	349	1992	568	92.25	2101.75	454	73.5	578.5	73.5	131.5	78	209.25	2922.25	1477	1467	342.5	2541	12295.5	263.75	64.5	217.25	154.75	77.75	508.75
Screened Negative	-7	1026b	100	IgG	398.5	320.5	196.25	342.25	744.25	371.5	237.25	101	28976	582	130	173	274	608.5	961.5	1427.5	2144.5	832	5979.25	236.75	53.5	155.75	689.5	1382.25	715.25
Aerosol-Challenge	7	HBPUB10303a	100	IgM	220	381.5	3755	515.75	94	4296.5	666.75	71.5	484.75	78.5	256.75	105.5	232.5	6283.25	1492.25	1477.75	369	4030.75	12254.5	290	192.75	352.5	170.75	79	493.75
Screened Negative	-7	1026b	100	IgG	670	505	1845.5	475	397	286.5	510.25	1296.25	24865.2	1505.25	146.75	169.75	483	299	545.5	1455.75	3714	1412.25	4133	488	80.5	200.5	1922.75	738	788.5
Aerosol-Challenge	7	1026b	100	IgG	806	480.75	2292.5	406.25	378.75	267.25	439	589.25	28104.5	1598.25	133	181.5	612.25	296	509.5	1452	3381.5	5885	6068.5	631	398.5	331.5	1308.75	515.25	863.5
Aerosol-Challenge	14	HBPUB10303a	100	IgM	8725.5	2811.5	5918.25	8598	3421.5	7498.25	3742.25	204.5	809.5	237.75	1844	981	8587.5	8619.25	3281	1534.5	1565.75	26112	12688.2	3916.25	3383	1954	1527.5	3697.25	29663.5
Aerosol-Challenge	15-27	HBPUB10303a	100	IgM	3165.5	1127.5	4883	5200	940.25	5924	2413.25	198.75	616	418	1350.25	638.25	3183.5	8732.5	3229.25	1504.5	1516.5	27816.5	12834	2890.5	10937	749.75	1046.75	1301	26913
Screened Negative	-7	1026b	100	IgG	389.25	291.75	222.5	347.75	253.5	390.75	232.5	170.75	29485	251.5	54.5	429.5	116.5	1805.25	2622	1448	3155.5	1867.5	6185.75	455	156.5	101	345.75	190	1761.25
Aerosol-Challenge	1-6	1026b	100	IgG	166	166.75	113.75	146.75	144	186.75	112.75	72	27573	122.5	33	111.25	65	920.75	1128	1413.5	1583.25	850	5124.25	237	55.25	67	149.5	106.25	662.75
Screened Negative	-7	K9	50	IgM	240.25	633.25	303.5	296.25	199.75	905.25	371	186.75	556	99	61.75	110.75	299	341.25	1327.75	1428.5	543.5	3019.25	12456	735.75	160.5	239.5	87.5	125.25	2030.5
Aerosol-Challenge	1-6	K9	50	IgM	196.75	668	818.75	285	190.5	1542.25	503	202	594.75	95	94	220.5	277.25	1181	1385.5	1443.75	563.5	4870.75	12483.8	810.5	273.5	260.5	109	134	3234.75
Screened Negative	-7	1026b	100	IgG	298	249.5	171.5	237.5	194.5	283	180.5	131	28649	182.5	46	348.5	104.75	1323.25	1964.75	1428.5	2503.5	1517	6109	361.75	116.25	88.5	248.25	160.5	1267.5
Aerosol-Challenge	1-6	1026b	100	IgG	193	172.25	199.5	100	190.5	106.75	124.25	171.25	28361.2	114	131	64	79	78.25	325.5	1413	2065.25	9060	5622	659.25	927	87	285	193	181.5
Screened Negative	-7	K9	50	IgM	211	334.75	900	874.5	165	1437.75	902	104.5	471.25	63	93	200.75	329.5	1708	1220.25	1453.75	554.75	1767.25	12672.5	351.5	83	369.5	1364	200.25	665.5
Aerosol-Challenge	7	K9	50	IgM	181.5	329.75	3533.75	813	147.75	3549.75	1109	100.5	477.25	78.25	305	250.25	507	6056.75	1675.75	1442.5	502.5	8738	12457.8	645.25	358.75	607.5	953	178.5	627.5
Screened Negative	-7	1026b	100	IgG	151.5	159	90	59	282	106	153.5	105.5	28541	135	53	47	147.25	124.5	389.5	1398.75	4508.5	964	6477	110.25	42.25	71.5	838.5	268.75	131.75
Aerosol-Challenge	7	1026b	100	IgG	212	806	89.25	61.5	212	234	161	96.5	27045	106.5	87	80	121.75	128.5	324.25	1422	3047.5	7168.25	6335.5	285.25	273	79.75	587	273.5	152.5
Aerosol-Challenge	14	K9	50	IgM	831	547.75	2968	1199	281.5	3441.5	2184.75	118.5	539.5	94.25	480.25	309	2197	5444.5	1713.5	1470	507	20111.8	12923.8	1670.25	2151.5	1498.5	880.25	799	30651.2
Aerosol-Challenge	28	K9	50	IgM	457.5	508	2560.5	1027.75	290.5	3102.5	1324	142.25	503	106.25	529.25	301	946	4452.5	2049.5	1457.5	745	25166.5	13385	2629.5	20394.5	659.25	785.25	363	17073.2
Screened Negative	-7	1026b	100	IgG	717.5	528	733.5	445.75	578.5	398	251.5	191.5	26003.8	473.75	132.25	120.75	1049.75	207	1228.25	1431	5334.75	1262	5997.5	342.75	70.75	223.5	3053	877.75	535.75
Aerosol-Challenge	7	1026b	100	IgG	664	391.25	703.25	416	536.25	343.5	259	201.5	26371.2	356.25	140	100	305.5	198.75	472.5	1460.75	4544.25	6923.5	5741.5	572.25	604	194.25	2302.75	721.25	425
Aerosol-Challenge	14	1026b	100	IgG	34107.2	784	1952.5	4009	23702.5	1179.5	2629.5	2366	28195.5	764.5	5223.25	286.75	927.25	999.75	1173.25	1941.25	8354.5	12192	13333.5	3541	10830	598	17341.5	29589.5	15591.5
Aerosol-Challenge	15-27	1026b	100	IgG	34051.2	893.5	2377.5	8174.75	32940.8	1608.75	3276.25	5045	30562.2	1176.75	7951	308.5	1015.25	1000	3759.75	2229	8915.25	19512.8	16645	5415	20889.5	1108.75	22147.5	33975.5	26453
Screened Negative	-7	HBPUB10134a	100	IgM	123	172	852.5	361.5	121.75	1016.25	474	109	504.75	58.75	76.5	118.5	143.25	1109.75	1287.75	1347.75	329	2118.75	11834.2	554	169	219	142.75	76.25	434.75
Aerosol-Challenge	1-6	HBPUB10134a	100	IgM	102.75	138	814.5	248.5	98.75	1103.75	408.5	55	516.5	47.25	76.25	91	116.5	1440	1153.5	1429.75	265.25	1742.25	12450	447.75	136.5	175	115	53.5	370.75
Screened Negative	-7	K9	50	IgM	183.25	308.75	742	661	125.25	1090.75	273.75	285.25	356.5	53.75	87.5	152.5	264.5	557.75	1378.5	1440	509	2935.75	11824.2	673.5	219.5	214.75	168	90.5	793.5
Aerosol-Challenge	7	K9	50	IgM	505.25	689.25	1539	1203.5	261.25	2092.75	770.5	533.5	376.5	117.5	455.25	327.5	851.5	1173	2283.25	1489.75	966.75	23832	11340	1956.25	9975.25	478.5	336.5	181	2650
Screened Negative	-7	1026b	500	IgG	259	423.5	337	242.5	581.25	243.5	210.5	336.75	24720	323	106.75	158.5	1364.25	2290	2488.75	1426.25	3805.5	985.25	6111	231.25	41	126.5	384	475.25	473
Aerosol-Challenge	7	1026b	500	IgG	254	402	345	234.5	554	259.5	199.5	362.25	24500.2	331.75	142.5	166.5	1152.75	2143.5	2288.5	1434	3981.5	14003.5	6283.5	288.5	664	167.75	375	383	442.25
Aerosol-Challenge	14	1026b	500	IgG	808.5	483	939.75	2021	2565	819	790	1514.75	24593.5	969.75	1518.25	204	1498.5	6557	14753.8	1537.25	6560.75	19187.5	6544.5	1144.75	2874.25	641.75	4222	9152	27608.5
Aerosol-Challenge	28	1026b	500	IgG	687.5	463.5	1020.5	1531.5	2455.5	463	498.75	3047.75	24902	2502.75	1677	172	1113.25	8464.75	15144.2	1544.75	5913.5	20738.8	6525	2136.75	21872.5	828.5	3461.5	7025.5	34078.8
Aerosol-Challenge	14	K9	50	IgM	6799.25	757	2414.75	2496.75	525	1966	682.25	344.25	372.25	137	795.75	281.25	749	1256	1748.25	1472	775.75	26284.8	11536.5	3209	9399.75	1748.25	492	451	31301
Aerosol-Challenge	28	K9	50	IgM	1566.25	572	1757.75	1276.25	271.25	1525.25	508	338.5	362.25	112.75	569.25	246.5	494.5	951	1671.5	1442.5	749	22791.5	11658	2813.5	5088	486.75	346	192	14045.8
Screened Negative	-7	1026b	100	IgM	416.25	741.75	989.75	734.75	221	2302.5	911.75	257.75	520.75	277.25	98	451	405.5	1577.5	1861	1472.25	558.75	2596.5	12282.2	606	111.25	208.5	302.5	132.25	2377
Screened Negative	-7	1026b	50	IgM	239.25	1314	539.5	572.5	145.75	1542.75	562.5	203.5	381	119.5	56.5	162.75	195.5	478.75	1572.5	1441.75	1057.5	2544	11564.8	699.5	155	183	144	115.75	1266.25
Screened Negative	-7	1026b	500	IgG	407.5	346.25	1027.5	483	453.25	274.75	223	338	28081.2	1773.75	111	181.25	335	228.5	799.25	1449.5	13058.8	1099.25	5788.75	335	54.75	416.75	1573.25	721.25	566.5
Aerosol-Challenge	1-6	1026b	500	IgG	328.5	326.75	811	316	382.5	328.25	217.75	204	27255	1596.75	90.5	138.5	253	218.25	630.5	1436	8853	1199.75	6137.5	276.5	42	307	1177.25	489.5	461
Aerosol-Challenge	7	1026b	50	IgM	245.25	1310	896.25	605.75	136	2221.5	741	223.75	403.75	113.5	93.5	186	255.75	1006.25	1756.5	1434.75	1069	9374.5	11577.5	955	655.5	215	147	133.25	1511.75
Aerosol-Challenge	14	1026b	50	IgM	1102.5	1762	2050	1141.5	471.75	3094.25	917.5	285.5	393	253.5	246	245	356.25	1429	2836.5	1484.5	1230.5	19104	11282.8	2178	4840	323.5	581	560.25	26171.5
Screened Negative	-7	1026b	1000	IgG	583.5	670.75	1688.75	542.75	1312.5	409.75	316.75	692	28770	570.5	112	691	361.25	1488	7720.5	1455.5	32430.8	2075.75	6634	612.25	106.5	1204	3848.5	1113.25	400.75
Aerosol-Challenge	1-6	1026b	1000	IgG	289	282	829	155.5	482	168.25	136	249	28489.8	231.25	49	122.75	129.5	351	5686.5	1425.75	17316.5	643.5	6236	235.25	43.5	443.75	1508.5	419.5	139.25
Aerosol-Challenge	28	1026b	50	IgM	1025.3	1924.15	1131.15	1134.15	999.55	2769.55	1062	383.3	515.65	585.5	564.8	271.65	410.7	1060.5	2170.4	1486.85	1798.8	26715.5	11792.9	8621.15	24951.2	327.55	464.65	1458	15135.4
Screened Negative	-7	HBPUB10303a	100	IgM	283.5	869.75	1069	551	177.75	1656.5	870.75	113	469	147.25	238.5	273	357.75	1316.5	1810.75	1380.5	997.5	2801.5	12477.8	2280.5	156.25	305.5	185.25	118.5	1859.75
Screened Negative	-7	1026b	1000	IgG	168	362	113.25	175	181	218.25	107.75	143	28122.8	223.25	51.5	214	154	260.5	751.25	1426	3740.5	1027.5	5554.5	219.75	68.75	104.5	101	129.75	520.25
Aerosol-Challenge	1-6	1026b	1000	IgG	133	246.5	92.5	130.5	107	164	95.5	98.75	29119.8	165	38.5	92.5	104.25	222.5	372.5	1421.25	2612.5	777	6244	177.5	57.5	85.5	68.25	81.5	269.25
Aerosol-Challenge	7	HBPUB10303a	100	IgM	272	601.5	2468	576.5	160.25	3188.25	1257.75	119.75	510.75	101	399.75	349.5	557.5	3880.5	1895.75	1471.25	740.5	18764.5	12166.8	3330	2206.75	378.25	201.5	118.25	1452
Screened Negative	-7	HBPUB10134a	500000	IgM	143.75	752.25	595	319.5	104	1025.75	321	86.5	531.5	61.5	72	133.25	215.5	822	1455.5	1451.75	444.75	2262.25	13048.8	669	132.25	136	139.75	60	581.75
Screened Negative	-7	1026b	1000	IgG	190.75	181.5	158.5	123.5	282.25	180.5	137.5	114.75	28688	127.75	41	79	81	403	509.25	1428.75	3980.25	1002.75	6327.5	192.75	83	82.5	553.25	257	222
Aerosol-Challenge	1-6	1026b	1000	IgG	123	131	77	62.75	112	73.75	80.5	48	28692	56	26.25	47	50.5	155.75	151	1419.75	1396	352.75	6269	102.25	38.5	54.5	176.75	85.5	109.75
Aerosol-Challenge	1-6	HBPUB10134a	500000	IgM	100	418	538.5	181.75	70.25	910	241.5	94.25	530	46.75	69	106.25	145.5	790.25	1619.5	1442.5	322	1594.25	13422.5	489.5	106.5	119.25	107	45.5	460
Screened Negative	-7	HBPUB10134a	100	IgM	148.5	479.75	773	563.75	160.25	1572.5	583.25	159	546.5	66.75	89.5	134.25	308.75	943	1439.25	1429.25	442	2839.5	13041.5	879	167.5	221.5	154.25	181.75	1933.5
Screened Negative	-7	1026b	10000	IgG	633.75	614.75	264.5	950.75	688	395	1510	248.75	28541.8	2119	175.75	173	237	363.25	2395	1449	2177.25	1287	5239	234	75.25	159.5	2433.25	597.5	753.5
Aerosol-Challenge	7	1026b	10000	IgG	697.5	729.25	388	1146.75	1752.5	1015.5	2136	348.75	26849.2	1837	321.5	413	672.75	536.5	3818.75	1452.25	2622	10412	5888	1043	4711.5	282.75	4335	1548	1384.25
Aerosol-Challenge	8-13	1026b	10000	IgG	425	437.25	271	661.75	2477	650.75	1267.5	233.5	26131.5	1026	310.5	206.5	426.25	358	2372	1428.25	2084	11107	6159	1014.25	4930.25	202	4920	2139.5	937.5
Aerosol-Challenge	1-6	HBPUB10134a	100	IgM	120.5	390.5	621.75	390.5	128	1294.75	464.5	107.5	562	65.5	91	123.25	289.5	893	1357.25	1433.25	421	2197.25	12657.5	692	152.25	174.25	118	164.5	1342
Screened Negative	-7	1026b	500000	IgM	178.5	214.75	262.5	573	104	839.75	224.75	150.5	442	48.25	36.5	64	124	362.25	1167.5	1448	280.5	987	13376.2	217	49	139	75.75	61.25	1020.5
Screened Negative	-7	HBPUB10303a	50	IgM	157	78.75	964.5	702	117.5	1384.75	605	56	543.5	57.5	68.75	96.5	207.5	1249.5	1484.5	1448	311.5	1490	12644	403	92.75	131.5	504.75	56.75	1458.75
Screened Negative	-7	1026b	10000	IgG	279.25	265.25	281.5	296.5	505.25	139	217.25	171.25	23593	202.75	54.25	97	172.25	413	960.75	1417.75	11321.2	845.25	5952.5	184.5	75	159	1959	739.25	135.75
Aerosol-Challenge	7	1026b	10000	IgG	295.25	289.75	218.5	319	366.75	284.5	274.5	127.25	24477.2	209	105.5	92.25	168	381.75	804.5	1424	7201.25	9653	6358.25	726.5	819.75	163	1271.5	761.25	215
Aerosol-Challenge	28	1026b	10000	IgG	3767.75	246.25	308.75	13332	6602	415	412.5	165	24484	1196.5	1805.25	124	184.5	410.5	11439	1534	8132.5	28343.5	6623	1746.75	15013.5	173.75	9388.5	19013.8	33448
Aerosol-Challenge	7	HBPUB10303a	50	IgM	167.25	77.5	1020.5	896.25	131	1669.75	597.25	58.5	503.75	62.75	70.75	110	231.75	1329	1404.75	1421.25	309.5	1747.5	12844.8	442	90	144	620.25	53.5	1327.75
Aerosol-Challenge	14	HBPUB10303a	50	IgM	146	64.75	1127.75	593.25	101	1396.25	468.25	57	329.25	48.5	62	92.5	199.25	1006.5	1320	1434	430	1472.75	11048.2	355	73	125	473.75	54.25	1268.5
Aerosol-Challenge	28	HBPUB10303a	50	IgM	107.75	43.5	1113.5	440	69.25	1303.5	342.5	42.75	257.5	38.75	56.75	69.5	118	973	1056.5	1426.5	268	1015	11534.5	255	59.75	105.5	441.75	38.5	791.75
Screened Negative	-7	1026b	100000	IgG	161.5	177.75	109	150.5	165	170.5	193	199	27419.5	374.5	41.5	83.75	196.5	115.75	288.5	1412.75	888.5	656.75	5625	173.5	53	89.25	92.5	98.75	344.75
Aerosol-Challenge	1-6	1026b	100000	IgG	149.25	148.5	92	128.75	129.25	143	170	124	27062	219.75	43	83.5	127.5	128.5	187.5	1418.5	640	592.75	6135.75	169.25	53.25	82	71	79.25	227.5
Screened Negative	-7	HBPUB10134a	100	IgM	366	851.75	613.25	814.5	147.75	1688	633.25	102.75	561	56.5	68	290.5	289.75	841.25	1490.5	1436.75	281.5	1871.75	11961.2	513.25	140.25	172.75	153	160	1416
Aerosol-Challenge	7	HBPUB10134a	100	IgM	287.75	534.75	988.5	595.5	111.5	1725	542.75	76.25	330.5	44.5	74	182	192	995	1241	1440	326.75	2415.25	11357	452.5	494	147.5	134	134.5	1074.25
Screened Negative	-7	1026b	100000	IgG	236.5	246	253.25	93.5	261	213.5	274.75	67.5	28258.2	200	47.75	77.75	119.5	117.5	8811.5	1401.75	2620.25	1055	6239	197.25	53.5	166.25	116.5	261	99
Aerosol-Challenge	14	HBPUB10134a	100	IgM	595	914.5	1162.5	946.25	215.75	2198	924.5	137	329	64.75	186.75	332.25	337	1153	1504.25	1459	559.5	15872	11909.2	1442.5	2224.5	224.75	198	260.25	25383.2
Screened Negative	-7	1026b	500000	IgG	320	300	382	580.75	354.5	246.5	180.5	278	27935.2	266.5	49	83.25	196.5	154	1186	1430.25	5218.5	839	5949.25	146.75	246.5	243.25	1399.5	329	473.5
Aerosol-Challenge	28	HBPUB10134a	100	IgM	468.5	676	1222	746.5	160.5	2074	1050.75	116.25	361	76	469	224	242	1156.5	1467.5	1446.25	539.5	26919	11424.5	2297	9142	239	201.75	202	15505.2
Screened Negative	-7	1026b	500000	IgG	283	639	209	436.5	473.5	230.75	178.5	104	27126.8	222.5	41.25	98.5	225.5	220.5	550.5	1432.5	4285	763.5	5882.5	278	95.5	116.5	382.75	159.5	143.5
Screened Negative	-7	HBPUB10134a	100	IgM	122.25	845.5	348	896	105.75	1008	414.25	76.5	461.25	154	76.75	171	261.25	896	1941.5	1451.25	465.75	1439	12984	533	128	138.75	118.75	152.75	515.25
Screened Negative	-7	HBPUB10134a	50	IgG	283	224	192	178.25	237.5	282.5	115	104.5	26329	87.5	56.5	96	105	151	1283.75	1421.75	7690.5	658.5	6149.5	249.75	156.75	241.5	125.75	237.75	108
Aerosol-Challenge	1-6	HBPUB10134a	50	IgG	178.5	172.5	101.75	118	123	196.75	97.5	54.5	26792	50.5	31.5	71	85	97.25	481.25	1423.75	3508.25	547.75	5982.75	142.5	97.25	132.75	55	71	73.75
Aerosol-Challenge	7	HBPUB10134a	100	IgM	190.75	962.25	1227	1649.75	171.5	1931.5	721	87	495.75	226.25	309	236	397.25	2421.75	1858.75	1494.25	602.25	18888	12741	719	2075.25	268.75	231	217.75	670.5
Aerosol-Challenge	8-13	HBPUB10134a	100	IgM	774.5	1660	2155.5	4472	3831.25	3302	5824.5	349	1245	730	1725.5	991	941.75	3853.75	2847.25	1587.75	2745.5	27374.5	13130	3922.5	13903.2	1692.5	3382	9849.5	31401.5
Screened Negative	-7	HBPUB10134a	50	IgG	198.75	165.75	95.25	100.5	131	172.5	75.75	96	24050.5	71	31.5	108.5	110.5	226.25	1091.25	1393.75	4278.75	344.75	6463.25	75.5	24.75	110.5	58	119.5	115
Aerosol-Challenge	7	HBPUB10134a	50	IgG	194.5	171	100.5	102	120.5	316	167	96	23792.5	86	81.5	190.5	114	242.25	1379.75	1407.5	4551.75	9120.5	5807.25	357	605.25	130.5	60	114.75	183.5
Aerosol-Challenge	14	HBPUB10134a	50	IgG	2224	384.5	277	20985	9753	1478.75	1260.25	2180	24015.5	460.25	4314.5	2975.5	296.5	609	1964.5	1617.5	3938	21826.8	6659.5	5814	8924.25	309	12627.5	32415	25478.8
Aerosol-Challenge	28	HBPUB10134a	50	IgG	795	525.5	462.75	11327	7493.75	487	451.5	214	24274.5	304.25	1789.5	302	216.5	405.5	5017	1515.25	2521	25698.5	6434.75	1272	8155	206.5	2296.5	13183	34144
Screened Negative	-7	K9	1000	IgM	336.5	676	899.25	720.25	276	1544	474.5	236.25	459	137.5	78.5	224.5	193.5	1184.5	1415.75	1436	1379.25	2476	12533.2	632.75	136.75	204	413	258.75	1580.75
Aerosol-Challenge	1-6	K9	1000	IgM	170	476	1114	515.5	151.5	1498.5	487.75	91.5	528	88	90.5	196.75	145.25	1897	1291.25	1432	708.5	1875.5	13145	448.25	95	178.25	268	122.25	333.5
Screened Negative	-7	K9	100	IgM	310.5	479	384.25	502	496	1714.5	1060.75	108.25	553.5	99	60.5	243	458	561.5	2156.5	1452.25	664	3574.5	13072	745	163.5	281.75	168.5	105.5	1361
Aerosol-Challenge	7	K9	100	IgM	295.25	407.5	705	501.5	353	1716	859	102.5	565.75	108.25	117.5	263	360	1060.5	2096	1433.5	738	7071.5	12939	998.5	611.75	325.5	202	113.75	1270
Screened Negative	-7	HBPUB10134a	50	IgG	718.75	430	1058	576.75	302.25	259.25	243	186	26464.8	780.5	52	127	407.5	168.25	273	1443	6022.75	2568.5	5625.5	370.75	125.75	177.75	567.5	206	355.5
Aerosol-Challenge	7	HBPUB10134a	50	IgG	835.5	398	1068	850.75	390.5	425.5	324.75	240	26063.5	807.5	77.5	172	515.5	191	348.5	1448.5	5868.75	4678	5473.25	446	1724.75	203.75	672.5	230	439
Aerosol-Challenge	14	HBPUB10134a	50	IgG	6597.25	1817.75	1891.5	2183.5	11026.5	739.5	897.25	546.75	26725.5	1415	918.25	359	1055.75	382.25	4436	1541.5	8993.5	21359.2	7244.75	10544.5	32176.2	442.75	22120	17094	17919.8
Aerosol-Challenge	28	HBPUB10134a	50	IgG	3697	790.5	1486	1568.5	5419.25	1452.75	925.75	648.75	26892.8	1118.25	1118.25	267	698.5	471.75	8439.25	1559	8744	27381	6972.75	12598.2	35292.2	300	12419	7639.75	29180.8
Aerosol-Challenge	8-13	K9	100	IgM	324	390.75	549.5	1105.25	798	1576.75	961	116.25	610.25	111.75	273	250.75	417	741.75	2213	1461	772.25	12063	12501.5	1992.5	1018.5	308.5	609.5	1351.5	7621
Screened Negative	-7	1026b	10000	IgM	241	686.75	995.25	1196	273.25	1828	727.25	166	475.25	113.25	117.75	187.25	308.25	1462	1444.5	1442.75	1038.75	2121.5	12923	404.25	116.75	236.5	171.5	161.75	1697.75
Aerosol-Challenge	7	1026b	10000	IgM	529.75	1010.5	2092.25	1525	525.25	4937	3375.5	440.75	479.25	235.25	551.5	673	1088.5	3516.75	2655	1494.5	2427.5	25633.2	13451	2387	10330.2	586.5	418.5	315.5	3063.75
Aerosol-Challenge	8-13	1026b	10000	IgM	298.5	488	1280	882.25	330	2858	2361.25	384.5	635.75	146	482	352	579.5	2056.25	1949.75	1470	2034.75	26465	12519.2	2267	10923	347	260.5	246.5	1943
Screened Negative	-7	HBPUB10134a	100	IgG	517.75	280	619.5	1432	213.75	456	353.5	407.25	28106	487.5	55.5	380.25	658.5	232.75	662.5	1410	3147.75	1580.25	5751.75	462.5	146.25	229	358.5	174.75	461.5
Aerosol-Challenge	1-6	HBPUB10134a	100	IgG	319.5	160.5	336.5	980	129	249.5	184.25	152	27105.8	333	43.5	206	284.5	132.5	397.75	1398.75	1885.5	985	5011.5	293.25	90.25	140.5	189.25	91	203.5
Screened Negative	-7	HBPUB10134a	10000	IgM	280.25	660.5	196.25	455.5	105	963.5	281.5	659.75	535.25	66.75	72.25	213	341	303	1564.5	1429.25	328.25	1885.5	12429.8	657.25	79.25	235.5	152.5	84	834.5
Aerosol-Challenge	1-6	HBPUB10134a	10000	IgM	182.5	458.25	233.75	283.5	77.5	843.5	239.25	262.5	538.75	49.25	66	177.25	239.25	379.5	1352.5	1429.75	244	1363.75	12799	527	63	152.5	111	62	646.5
Screened Negative	-7	HBPUB10134a	100	IgG	302.25	358.75	313.5	394	228.5	521	339.25	205.25	27810.2	197	50.5	172	268.75	265.75	2493.25	1435	3187.5	2781	5506.5	872	110	194.75	457	327	2325.5
Aerosol-Challenge	1-6	HBPUB10134a	100	IgG	211.5	276.75	181	271.5	143	298.5	187.75	110.5	26851	125.5	42.5	107.75	175	174.5	1650.75	1435.75	1899.75	1962	5738	546	81	122.5	277.5	173.5	880.5
Screened Negative	-7	K9	500	IgM	177.75	387.5	723	530.25	118.25	1694.75	373	119.5	557.75	70.5	64	186.75	290	907.25	1505.25	1421	744	2074	12372.2	2060.5	133.5	175.75	126.5	79.25	1343.25
Aerosol-Challenge	1-6	K9	500	IgM	144	242.75	2578.5	347.5	141.5	3251.25	602.5	86.25	596.5	61.25	178	172.5	224	4400.75	1386.5	1455.75	436.25	3523.75	13266.8	1331	223	304.5	135.5	67.5	867.5
Screened Negative	-7	HBPUB10134a	100	IgG	273.25	536.5	194.5	455.75	124.25	789	618	127.5	26798.8	192.5	45	172	253.25	179	599.25	1422.75	1098.5	1230.75	6122	300	78	142.5	91.75	129.75	620.5
Aerosol-Challenge	7	HBPUB10134a	100	IgG	239	388.5	143	297.5	112.75	616.5	430	93.5	24264.2	217.75	43.5	128.25	191	138.5	516.75	1411.25	1019	1521	6236.5	261.75	317	118.75	78	129.5	483.75
Aerosol-Challenge	14	HBPUB10134a	100	IgG	471	572.5	177.5	412.25	145	832.5	655.25	117.25	24344.5	289.75	90	184	252.75	181.75	645	1420	1345.25	10783	5931.75	720.25	2103	151	103.75	181	26174.2
Aerosol-Challenge	28	HBPUB10134a	100	IgG	1099	553	177	527.25	165.5	757	640.25	114.75	24567	815	261.75	171.75	247.25	177.25	1639.5	1446.5	1563.5	23390.5	5863	2336	20571.8	205.5	127.5	2447.75	32334.5
Screened Negative	-7	HBPUB10303a	500	IgM	304	2511	431.75	2052.5	216.75	1438	380.5	361.75	523.5	118.5	92	297	249.5	444.75	2522	1474.5	1148.75	4343.75	13003.5	974	385.25	268.75	192.5	88.5	3400
Aerosol-Challenge	1-6	HBPUB10303a	500	IgM	244.25	2200.25	719	1511.5	418.75	1645	431.75	265.5	576.5	123	114.25	287.75	213.5	1133.5	1995.5	1493.75	571.25	3115.25	12058.5	836.75	290.75	286	183.5	72.5	2146.5
Screened Negative	-7	HBPUB10134a	500	IgM	287	1472.75	300	1387.75	164.5	1472.75	536.5	245	504	98.5	111.5	322.5	439	391.25	1836	1395.5	919	3098.75	12978.5	791	235.5	286	152	111.75	2475
Aerosol-Challenge	1-6	HBPUB10134a	500	IgM	148.25	743	237.75	611.25	84.25	835.75	300.5	114.25	525	60.25	75	149.25	235.75	414.25	1422.75	1405.5	499.75	1804.25	11985.2	487.5	106	173	100.5	44	1380.5
Screened Negative	-7	HBPUB10134a	100	IgG	183.25	673.5	190	1087	269	337.5	265.5	76.75	26207	319.5	53.25	134	278	528.5	3016.5	1418.25	2745.5	798	4993.5	298.5	341	184	617.75	676	464
Aerosol-Challenge	7	HBPUB10134a	100	IgG	160.5	501.75	153	1315.5	278.5	316.5	214.75	91	28136.5	271.25	120.25	110.5	293	468	2318	1428	2178.5	7573	5746.25	344	1647.5	314	514.5	959.5	347
Aerosol-Challenge	8-13	HBPUB10134a	100	IgG	575.25	511.25	812	1914.5	4537.75	571.5	2726.75	290.5	27123.2	412.75	659.75	244.75	503.5	899.25	4060	1467	2228.5	11610.5	5491.75	1211.75	26334.2	533	10218.5	13398.8	16919
Screened Negative	-7	K9	100000	IgM	546.5	3263.25	670.5	2961.5	266.5	2970.25	745	441	447.5	103	110.75	326.5	686.5	745	2962.5	1459	1403.75	3271.25	12629	839.5	153.25	487	241	216.25	3123.5
Screened Negative	-7	1026b	100000	IgM	103.5	162.25	481.5	144.75	118.5	669.25	276	42.5	560	33	64	70.75	171	616.75	1289.75	1395.75	192.25	1017.5	12563	263	73	91.75	62	65.25	545.25
Aerosol-Challenge	1-6	1026b	100000	IgM	110.25	122.25	1514.25	161	172.75	1750	456.75	49.5	599.5	40	145	84	159	2569.25	1266.5	1450.25	172.75	1036.5	12466	279.5	81.5	185	88	66.5	400.75
Screened Negative	-7	HBPUB10134a	100	IgG	170	155.5	120.75	90	208.25	115	128.25	97.75	24144.2	259.75	50	99.5	159.25	116	555	1403.5	3303	667.5	5972.5	1461	41	99	717.5	179.25	97
Aerosol-Challenge	7	HBPUB10134a	100	IgG	163.5	159.25	121.25	95.25	206.5	151.5	120.25	97	23939.5	282	64	108.5	175.25	126.75	513.75	1419.5	3578	2496	6032.25	1526.5	111	103.75	787.75	163.5	119.5
Aerosol-Challenge	14	HBPUB10134a	100	IgG	307.25	326	249.5	300.5	816	271	252	171	27412	505	254.5	235	343	243	1425	1433.75	5789.5	13834.5	5697.75	2637.5	3585.25	181.25	3656.25	1051.5	24794.8
Aerosol-Challenge	28	HBPUB10134a	100	IgG	483.25	306.75	557.25	842.25	5777.25	319.5	244.25	169	26258.8	4377.5	1207.75	295	246.5	302	9798.25	1578.75	5636	28325	7302.25	4569	20734	241	6918	7646	31750
Screened Negative	-7	K9	500000	IgM	169	276.5	1520.75	244.5	153.25	1800.5	569.25	77.25	657.5	69.5	132.75	149.5	1786	2392.5	3856.25	1482.25	407.25	1428.25	13233.5	366.25	95	280.75	163.5	58.5	538
Aerosol-Challenge	1-6	K9	500000	IgM	74.5	134	201.75	133	54.75	242.5	168.75	35.5	428.75	38.5	37	51.25	1106.75	249	2543	1408.5	288.75	911.5	12728.8	230.5	56.5	112	63	29.25	227.75
Screened Negative	-7	HBPUB10134a	1000	IgM	124.5	379	850	238.5	85	1016.25	278.5	56.5	330.5	45.5	54.5	78	128.5	804.75	1241.25	1426.75	390	2014	11595.2	366.25	130.75	95.75	65.75	56	845
Aerosol-Challenge	7	HBPUB10134a	1000	IgM	160	444.5	2259.5	275	97.75	2527.5	501.75	75.25	399.25	62.5	139.5	165.25	177	2318.5	1417	1426.75	533	7596.5	11816.8	496.5	613	179.25	105.75	67.5	920.25
Aerosol-Challenge	7	HBPUB10134a	100	IgG	359	842.75	520	759	1606	698.5	942.5	253.75	25643.5	184.5	147.5	374.75	377.5	469.5	687.5	1450.25	9646.75	2452.25	5534.5	565.5	234	185.25	1377.5	365.75	446
Aerosol-Challenge	14	HBPUB10134a	100	IgG	440.5	1088.75	794.5	1063	4552.75	1192.5	1197.75	366.25	26160.5	294	756.5	461.5	511.25	628.75	956	1578.75	10951	12527	7259.5	1176.5	1005.25	236.5	7394.25	9977.75	9670.75
Aerosol-Challenge	28	HBPUB10134a	100	IgG	6533.5	913.25	1859	2589	16743	1249	1000.5	467.25	29201.8	2500.5	3122.5	415.5	445	778.75	2744	1940.5	9939.25	19996.5	12358	2243	15893.2	276.5	13267	26807.5	31485
Aerosol-Challenge	14	HBPUB10134a	1000	IgM	933.75	1144.75	4165.25	516	185	6329.5	1374.25	120	541.25	196.75	367.5	208.5	497.5	8827.5	1863.75	1504.75	729.25	21336.5	12463.5	1067	5222.5	401.5	191.5	138	30640.2
Aerosol-Challenge	28	HBPUB10134a	1000	IgM	309.5	459.5	1443.75	375	150.25	1710.5	479	84.25	363	103.75	379.5	117.25	174	1548	1390	1445.75	630	27561.5	11283	3335.75	23559.5	186.25	151	101.5	16476.2
Screened Negative	-7	1026b	100	IgM	409.5	1014.5	285.5	926.25	232	866	533	193.5	491.75	105.5	107.25	204.75	596.5	324.75	1573.5	1477.25	773	3870.25	12557	1036.75	207.75	273.5	317.5	125.75	2131.5
Screened Negative	-7	HBPUB10134a	500	IgG	295.5	983.25	3002.5	616.5	185.5	648.75	298.25	133.5	28208.2	126.5	89	150.25	251	362.75	892.75	1430.75	2011	1765	5769.5	402.5	128.25	199.5	126.75	154.5	1362.75
Aerosol-Challenge	1-6	HBPUB10134a	500	IgG	163.25	427	995	225	80	251.25	135.5	69.5	26506	59	48.5	73	130.5	172.5	334	1383	707.75	822.25	5216.25	241.25	54.75	106.5	61.5	69	583.75
Aerosol-Challenge	7	1026b	100	IgM	314	607	332.75	766	180.5	741	447.5	114.75	514	114.5	172.75	215.25	732.75	380	1544.5	1425	662	6938.25	12389	1059.25	360.5	578	250.75	106	1604.25
Screened Negative	-7	HBPUB10303a	1000	IgM	120	166.75	111.5	266.5	157	541.25	436.25	76.75	501.5	100.5	189.5	87	134	176.75	1130.75	1421.75	402	1399.5	13087.5	340	48.5	93	90	86.75	1003.5
Screened Negative	-7	HBPUB10134a	500	IgG	209.25	343	177.5	131.5	175.5	125.75	119.5	236	28521.2	148.5	41.75	80.75	166.5	134.5	325	1416.5	3586.5	1026.75	6067	168	143.75	96.5	88.5	200	722
Aerosol-Challenge	1-6	HBPUB10134a	500	IgG	158.5	305.5	123	86.5	120.5	98.25	96.75	118	28148.5	97.75	33	64.75	125	91.75	208.25	1432.5	2611	762	6076.5	140.5	97.25	78.5	66	130.75	619
Aerosol-Challenge	1-6	HBPUB10303a	1000	IgM	76.75	94	157.25	182.5	92.75	472.5	267.25	43.5	496.75	127.5	140.5	52.5	92.75	250	1014.5	1409.75	292.25	856	12364.5	250.75	40	84	59	56.25	633.5
Screened Negative	-7	HBPUB10303a	10000	IgM	146.5	162.5	347.5	743.5	89	712	210.25	153.5	474	46	44	69.5	86.75	336.75	1115.5	1440.5	635.5	2233	12862	656.75	158.75	90.5	81	53.5	1288.25
Screened Negative	-7	HBPUB10134a	1000	IgG	279	361.5	285.75	158.5	156.25	221.75	174.5	111.5	24340.8	518.5	63.5	87	163.5	912	1780.5	1412.5	2262.75	1555.5	6423.5	233.5	84	98	109.25	112.25	601.25
Aerosol-Challenge	7	HBPUB10134a	1000	IgG	311.25	365.75	265	151.25	196.5	260	213.5	119	23482.5	446	71	126.5	155.75	766.5	1989	1423.5	2937	5605.25	5802.75	307.25	383	132	119.25	128.25	581
Aerosol-Challenge	14	HBPUB10134a	1000	IgG	1910	568.75	521	312	290.5	690.5	601.5	142.75	26451.8	476	280	155.5	406.5	1810.25	3757	1475	3315.5	16098	5548.25	831.75	3063.75	333	345.5	208.25	17915.8
Aerosol-Challenge	28	HBPUB10134a	1000	IgG	2887.5	413.5	344.5	415.5	293.5	266	257	158.25	23932	577	246.5	112.25	171.25	984.25	5674	1449	3896.25	18871.2	6158.25	1940.75	20951.8	161.75	548.25	1469.25	31602
Screened Negative	-7	1026b	1000	IgM	199.5	594.5	301	467.5	280	725.75	398.25	101	440	78.5	57	117.5	249.25	355.25	1241	1442.75	1072.5	3090.5	12089.8	488.75	177.25	289.75	118	132.5	739
Aerosol-Challenge	1-6	1026b	1000	IgM	58.5	164.25	199	102.5	88	253	138.5	34	481	30.5	32.5	38.25	62.75	190	878.25	1412.75	459.25	686.5	12435.2	164.75	54.5	120	52.5	44.5	198
Screened Negative	-7	K9	100	IgM	256.25	456	129.5	528	99.5	630	590.75	128	440.25	67	63.5	150.25	343	188.25	1210	1439.5	930	3293	12601	498.25	158.75	112.5	109	127.25	840.75
Aerosol-Challenge	1-6	K9	100	IgM	56.25	65.5	45.25	74.5	32	100.25	63.75	23	514	18.75	27	49.25	47.5	77.5	848	1398.25	145.5	427.5	12833.5	96.5	33.5	40	43.5	25.5	118.5
Screened Negative	-7	HBPUB10134a	1000	IgG	910	663	205	416.5	139.75	293	247.75	73.25	23362.2	991	50.5	150.75	309.25	766	1036	1407.75	1866	888.25	6332.5	193.25	34.5	135.75	191.25	236	419.25
Aerosol-Challenge	7	HBPUB10134a	1000	IgG	744.25	582.75	288.5	328	161	316.5	497	88	23658	1296.5	72.5	171.75	308	641.75	935.75	1423	1726.25	2530	5796	236	255.75	135.75	181.5	179	362.25
Aerosol-Challenge	14	HBPUB10134a	1000	IgG	1793.75	917.75	542.25	1645.75	964.25	623	722.75	145.75	26622.5	1902.5	271.75	219.5	501.5	793.5	1977	1443.5	2568.25	17505.2	5833.75	690.75	4261.5	259.5	2064	1384.75	18762.5
Aerosol-Challenge	28	HBPUB10134a	1000	IgG	3143.25	809	384.5	2144	445.5	516.5	413.5	127.5	24445.2	3688.25	355	224	436.5	656.5	5652	1453.5	2654.25	21351	5728	926.5	19415.5	781.5	804.5	736	33127
Screened Negative	-7	1026b	1000	IgM	153.75	470.25	104	409	129.5	701.5	192	80.5	442.5	51	59.75	56.5	214.25	187.5	1280.75	1442	412.5	2162	12985.5	408.5	154.5	96.25	121	72	1307.5
Aerosol-Challenge	1-6	1026b	1000	IgM	132.25	311.5	117	303	88.25	514.75	160	57	462.75	43.25	51	56.5	145.5	240.5	1193	1433.25	328	1479.75	12407.5	341.75	120.5	82.5	77	46	666
Screened Negative	-7	HBPUB10303a	1000	IgM	106.5	413.5	104.75	350	69.75	566.75	159.75	51.5	483.75	84.75	32	78.75	72.75	145.5	996.25	1419	343.5	1036.25	13255.5	336.25	35.5	64.5	169.25	39.5	728.75
Aerosol-Challenge	1-6	HBPUB10303a	1000	IgM	99.5	344	172.75	277	62	567	163.5	39.5	418.5	54.5	31	67.5	71.5	204.25	929	1406.5	240	824	12322.5	306.5	29.5	81.75	174.5	39.5	650.5
Screened Negative	-7	HBPUB10134a	1000	IgG	188.25	170.75	234.5	135.75	341.5	145.5	90.75	191	27682.5	187.75	62.5	54.5	518.5	308.25	1154.75	1423	2844.75	1148	6085.5	294.5	109	84	990.5	582.5	284.5
Aerosol-Challenge	1-6	HBPUB10134a	1000	IgG	184	215.25	222	161.75	416.5	175	96	201.25	26793.5	196.5	45	51.75	180	373	904.75	1438.5	2541	879.25	6486	310.25	91.25	86	879.75	515.75	347.75
Screened Negative	-7	HBPUB10134a	100000	IgM	187.5	463.5	372.5	466.25	262.25	1204.5	573.5	233	443	135.5	46	250.5	177	370.5	1182.25	1436.75	1382.5	1618.5	12247.8	531	105.5	122	167.5	136.75	1479.5
Aerosol-Challenge	1-6	HBPUB10134a	100000	IgM	67	142	113	121.25	79	384.25	150.5	68.5	531	45.5	28	70.75	57.5	147.75	960.75	1419	401.25	574.5	12565.5	190	38	54	66.5	44.5	433
Screened Negative	-7	HBPUB10134a	10000	IgG	251	333	137.5	233.75	854.5	303.25	141	371.75	27313	206.5	52.75	145.5	206.75	217.75	293	1407.5	785.5	945.75	5924.25	315.5	46.5	151.25	140.25	408.25	345
Aerosol-Challenge	1-6	HBPUB10134a	10000	IgG	192.25	274.25	104.5	156	475.5	245	116	198.75	26498	113	48.5	113.5	143.5	180	224.25	1402	550	669.75	5764	258.75	37.5	115.5	93	225	222.5
Screened Negative	-7	HBPUB10134a	1000	IgM	186.75	776.5	1633.75	636	77.25	1865	505.5	72	368.5	65.25	98.75	98.25	301.5	1770.5	1448.75	1421	370.75	1268.75	11868.8	301.25	43	187	129.25	58.5	795.5
Aerosol-Challenge	7	HBPUB10134a	1000	IgM	276	990.5	6160	812.75	123	5579	1103.75	116.5	327.25	103.25	336	202.25	422.25	6234.5	1667.75	1451.75	576	6013	11977	496	506	419.5	262.75	83	1141
Screened Negative	-7	HBPUB10134a	10000	IgG	268.25	263	172.5	105.25	384	147.75	176	165	26569	140.5	137	81.25	136.5	210.5	489.5	1425.75	4650.5	2326	6467.5	354.5	58.5	244.25	832	327.5	133
Aerosol-Challenge	14	HBPUB10134a	1000	IgM	815.25	1433.5	5084.5	3033.25	448	5881.5	1789	184.25	691.5	179.75	630.5	340.75	761	7268.5	2291	1454.5	587.25	23977.5	13202.2	1479.75	9300.5	612.5	462.5	698.25	31602.2
Screened Negative	-7	HBPUB10134a	100000	IgG	1216	333	227.75	1239.5	186	334	273	3174.75	29403	245	35.5	109.5	112.5	184.25	423.5	1419.5	4940.5	1032.25	6115.5	274	72.5	120	142	139	673.75
Aerosol-Challenge	1-6	HBPUB10134a	100000	IgG	688.75	172.5	127	432.75	101.5	133	105.5	899	27587	110	35.25	59.5	64.25	124.5	150.5	1434.25	2695.25	458.5	6352.5	125	41.5	80.25	80.75	78.5	221.75
Aerosol-Challenge	28	HBPUB10134a	1000	IgM	428	1176.75	5980.75	2033	171	6917.25	1280.5	140.75	335.5	156.75	489.5	215.5	634.5	6117.5	1693.5	1474.5	729.25	24234	10971.8	1998.25	25584.5	444	430.5	234	20520.5
Screened Negative	-7	K9	1000	IgM	252.5	1700	259.25	553.5	193.5	783	339	379.5	410.75	62.5	50.25	260.75	338	416	1691.5	1450.5	564.25	2653	12459.8	757.25	107.75	141.5	176.25	85.75	1578.25
Screened Negative	-7	HBPUB10134a	100000	IgG	275.25	700.75	245.5	160.75	234.25	174.25	124	193.25	28024.5	309.75	37.5	99.5	319.5	187.75	6722.5	1430.25	8395.25	680	6103.5	182.25	43.75	124	428	197	167.75
Aerosol-Challenge	1-6	HBPUB10134a	100000	IgG	178.75	343.25	144.25	87	131.5	95.25	80.5	94.75	28526.2	163.75	26	62.5	116	103	3636.5	1428.25	5119.5	401	6459.25	107.75	28	83	221.25	114.5	102.5
Aerosol-Challenge	1-6	K9	1000	IgM	70.75	493.25	224	163.5	72.5	392	165	67.75	457.5	33.5	35	83.75	118	309.5	1124	1416.25	205.5	1118.5	12968.2	334.5	67.5	81	84	36.25	381.5
Screened Negative	-7	HBPUB10303a	100000	IgM	167.5	371	181.5	371.5	67.25	498	195	61.75	469.5	47.75	40.5	114	213.25	199.25	1782	1443.75	1000.75	1404.25	12624.8	383.75	110.75	160	128.5	70.25	1394
Screened Negative	-7	HBPUB10134a	500000	IgG	369.5	670	342.75	271.25	192.5	351.5	217	159.75	28417	672.75	52.5	714.25	295.75	387.5	774.5	1438.25	2688	1216.5	5663.75	375	75.75	272	424	218	365
Aerosol-Challenge	1-6	HBPUB10134a	500000	IgG	255.75	403	198	164	108	302.5	136	119.5	28533.5	446	48	898	175.25	254	575	1435.25	1566.75	885.5	5671	287.75	61.25	196.5	219	95.25	251.5
Aerosol-Challenge	1-6	HBPUB10303a	100000	IgM	135.75	237.25	169	281.25	53.75	431.25	154.5	49	455.5	40.25	38.5	141	129.25	223.5	1540	1448.5	673.75	918	11655.8	334.75	83	131.5	85.75	52.5	1048.5
Screened Negative	-7	HBPUB10303a	500000	IgM	92	462.25	144.5	309	96.25	343.75	235.5	137.5	532.75	33.5	46.5	124.5	146.5	256.25	1223.25	1409.5	395.75	1190.25	12525.2	281.75	72.5	103.75	68	52	557.5
Screened Negative	-7	HBPUB10134a	500000	IgG	280.75	342	207.5	367	190	277.5	182.25	197.75	29215.5	525.5	32.5	447.5	328.75	257.5	898	1431.25	5028.5	1083.25	6417.75	266	46.5	527	185.75	155.25	779.25
Aerosol-Challenge	1-6	HBPUB10134a	500000	IgG	180.5	247.25	142	192.5	136	320.5	130	107	28499.8	294.5	38.5	321.5	224.25	168	525.25	1436	3329	722.5	6235.5	209	40	313.75	106	103.75	582.75
Aerosol-Challenge	1-6	HBPUB10303a	500000	IgM	91.25	502	241	331.5	103.25	457	249.25	142.5	477	40	55.25	139.75	181.75	360.25	1218.5	1460.25	450	1244	12436.5	332	72.5	117	67.5	60	665.75
Screened Negative	-7	HBPUB10134a	500	IgM	155.5	782.75	133	135.25	129.5	382.75	188	47.75	469.75	38	43.5	74.5	109.75	120	918.5	1408.75	308.5	1831.25	12859.2	294.75	202	62.5	61.5	74	1478.75
Screened Negative	-7	HBPUB10303a	50	IgG	241.25	144	163.75	412.5	172	262.75	277.25	105.25	27590.5	215	38.5	88	140.75	187.75	2657.5	1425.5	6594.5	748	5399.75	254.5	52.5	130	501.5	171.75	451.5
Aerosol-Challenge	7	HBPUB10303a	50	IgG	228.5	129	156	442	160.75	265	235	99	27672.5	215.75	41.5	97.75	141.5	172.5	2249.5	1416.5	5357.5	907.5	5889.75	304	57.25	128.5	703.25	236	539.5
Aerosol-Challenge	14	HBPUB10303a	50	IgG	210	120	144.5	317.75	144	222	173.75	90	24250.5	152	38	91.5	145	153	1643.25	1413.75	4525.5	1063	6491.75	259.75	52	115.5	561.5	193.5	599.5
Aerosol-Challenge	28	HBPUB10303a	50	IgG	189.5	99.5	111.5	285.75	134.5	207.5	158.5	69	24820	122.5	34	66.5	116.5	111.5	1483.5	1418.25	3404.25	1071.75	6190.5	202.75	41.25	162.5	605.25	186.75	360.75
Aerosol-Challenge	1-6	HBPUB10134a	500	IgM	121.5	576.5	160.5	111.25	104.75	304.75	150	40.5	472.25	40.5	43	62.5	85.5	193	912	1431.75	250.75	1318.75	13954	244.75	141.5	60	58.5	57.5	1258.5
Screened Negative	-7	1026b	100	IgM	221.5	497.75	118.75	660.75	388.75	1026	477.25	79	451.25	66	67.5	152.5	206.5	304.25	1636.5	1440.5	2711	3962.5	13302.5	845.5	224.5	112.5	564	89	3951.25
Aerosol-Challenge	1-6	1026b	100	IgM	120.5	245.5	96	264.25	211	516.5	191.75	38.5	485.75	43.5	49	73.75	87.5	282.75	1216	1425	1250	1713.25	12866	521	99	78.75	236.75	47.75	1718
Screened Negative	-7	1026b	100	IgM	164.75	359.5	94.5	441.5	296.5	849.25	345	64	481.5	53.5	57	128	136.75	239	1386.75	1435	2078.5	3060.5	12332.8	658	152.25	95	377	70	2799.5
Screened Negative	-7	HBPUB10303a	50	IgG	265.5	319.5	221.25	141	167.5	210	169	147.75	24687.2	240	45	133.75	111	147.75	400	1418.5	7758.5	1318.5	6217.5	288.25	85	132.75	159	136	341.75
Aerosol-Challenge	7	HBPUB10303a	50	IgG	209.75	233.75	154.5	111.5	134	144	141.75	105.25	23718	177	55	88.75	100.75	110	318	1407.5	5583	3537.5	6218.5	286	507.25	102.5	112	97.75	255
Aerosol-Challenge	14	HBPUB10303a	50	IgG	278	292.5	228.25	409.5	5663.5	289.25	290	193.25	24169.5	262	621.25	213.5	215.75	205.25	609.5	1481	6487.5	14688	6420.75	872.5	11830.5	157	3282.75	6404.75	22820.5
Aerosol-Challenge	28	HBPUB10303a	50	IgG	338.5	297.25	314.5	641.25	11873.8	426.5	282.75	271.75	27644.8	595.25	1554.25	128.5	353.75	291.5	2084.25	1667.5	6271	19735.2	7459	1497.25	36953.8	169.5	6683.75	14544.5	34046.2
Aerosol-Challenge	1-6	1026b	100	IgM	78	247.75	146.25	179	119	333.75	161.75	57.5	402	42	227.25	80	86.5	192	1065.5	1422.25	249.75	20372.2	12580	1397	1917	81.75	64.25	113.5	309.25
Screened Negative	-7	HBPUB10303a	500000	IgM	40.75	68.75	49.5	77	34	859	139.5	23.5	404.5	33	22.5	47.5	80.5	58	781.5	1431.75	376.5	743.75	12113.8	162.5	23	42.5	58.5	24.75	141.5
Aerosol-Challenge	1-6	HBPUB10303a	500000	IgM	31	37	40.5	63	44.5	500.5	91	19	441.5	39	21	35	59.5	66.5	783.5	1415.25	228.25	454	12462.2	129.5	19	33.5	40	25.5	99.5
Screened Negative	-7	1026b	100	IgM	100	106.25	42.5	71.75	51.5	235	77.75	26.75	495.5	21.5	22.5	33	112	64	1154.75	1391.5	145	682.5	13002.2	167	58.5	54	43	31.75	223.5
Screened Negative	-7	HBPUB10303a	50	IgG	687.75	419.75	287.5	655.5	354	404	309.75	365.25	25758.5	606	121.25	346.25	299.5	1477	1419	1441	6722	1210.5	5461.75	288.5	112.5	293	322.25	304.5	332
Aerosol-Challenge	7	HBPUB10303a	50	IgG	752.5	460.5	195.75	841.25	312.5	383.75	291.25	292.5	26458.5	474.25	177	367.5	216.5	802.25	1023	1419.5	5471.5	8609	5509	487.5	1943	216	293.5	267.75	322.5
Aerosol-Challenge	8-13	HBPUB10303a	50	IgG	677	543.75	175.5	813.5	304.5	385.25	276	278	24977.5	400.5	191.75	349.75	208.5	591.5	989	1428.5	4660	10287.2	5182.75	735.5	4180	187	377	445	371
Aerosol-Challenge	7	1026b	100	IgM	142	97.5	101	90	82.75	706.25	154.5	39	479.75	42.25	118.5	72	116.5	212	1211.75	1405	235.5	12299.8	11513.8	515.25	402.5	87.25	66.5	76	254
Screened Negative	-7	1026b	100	IgM	163.75	453.5	520.75	307.25	134	1399.25	336.75	62.75	588.5	65.5	66.5	108.5	1563.75	1040.25	2876.5	1429.75	345.25	2164.5	12615	545.5	122.25	230.5	133.75	74.75	1056.25
Aerosol-Challenge	7	1026b	100	IgM	196.25	472.5	1250.25	395.25	174.25	2409.5	572	87.25	526.75	75	173.5	143	571	2395.25	2050.5	1448.75	458	19094.5	12957	1635	1680.5	357.5	160.25	93	1253.5
Screened Negative	-7	HBPUB10303a	100	IgG	507.75	600	975.75	1659.5	627.5	288	273.25	742	27263	354	77	101	377	213.5	729.5	1447.75	7313.25	3099.5	5860	188.5	48.5	122	2236.5	859.75	326.25
Aerosol-Challenge	7	HBPUB10303a	100	IgG	447	523	833.5	1055.5	532.25	294.5	273.5	399.25	26663.5	282.5	82	110	349.5	245.5	883.75	1454.25	5346.5	3824.25	5366.5	200	103.5	124.5	1501.75	721	305.25
Aerosol-Challenge	14	HBPUB10303a	100	IgG	8949.75	994	1536.75	6797.25	17179	1342.25	1304	624.75	28184.8	546.5	3262.5	346	3350.5	909.5	2165.5	1956.5	8296	16040.8	11250	3495.25	3055.75	639.75	18437.5	26507.5	19795.5
Aerosol-Challenge	15-27	HBPUB10303a	100	IgG	12586	615.5	1287.5	5263.75	15216.5	1561.25	1352.5	529.25	27859	536.25	3620.5	340.5	1536	1453.25	2129.5	1955.5	5775	22133.5	10414	6352	11587.5	335.5	16751.2	28376.8	31979.5
Aerosol-Challenge	14	1026b	100	IgM	8423.25	1332	1984	2003	2423.25	4075	2343.75	233	714.25	184.75	512	351.5	1241.5	4233.5	3016.5	1475	1440	28230	12217.2	10033.2	21408.2	1035	701	11699.5	29961.5
Aerosol-Challenge	15-27	1026b	100	IgM	5401	1259.25	1998.25	1897.25	12524.5	4247.75	2096.25	344.25	763	262.25	603.5	382.25	1241.25	3246.75	4766.5	1503	1268	28926.2	13142	9297.75	30534.5	2408.5	3280	13470	24432.5
Screened Negative	-7	HBPUB10134a	100000	IgM	130.5	1186	107.5	138.5	81	296	132.25	76.25	418	37	26.25	110.25	661.25	161.5	1547.5	1402.25	239	1175	12164	228.5	65.5	58	113.5	46	391.25
Aerosol-Challenge	1-6	HBPUB10134a	100000	IgM	72	588.75	85	89	48.75	199.25	93.75	41.5	440.5	32.75	23.5	64.75	223.5	120	1059	1421	163	713.5	12723	143.75	47	51	70.5	28.25	216.5
Screened Negative	-7	HBPUB10303a	100	IgG	180.5	375.5	143.25	220.5	166.25	213.75	266	82.75	26107.5	101	88.75	113.75	153.75	326	419	1433.25	2296.75	1017.5	5525.5	815.5	66.25	164.25	152	118.25	498.5
Aerosol-Challenge	7	HBPUB10303a	100	IgG	157.75	314.5	108	216.75	109.25	333	339.25	70	27200.2	78	132.5	130.25	238	209.75	428.25	1426.5	1129.5	7418.75	5859.25	1173.25	846.5	139.5	103.25	91.25	494.75
Screened Negative	-7	HBPUB10134a	500000	IgM	108.75	591.5	101	302.5	93.5	522.5	307.25	104	433.5	59.5	32.5	317.75	349	182.5	1252.5	1423.75	318	1793	12355	427	62.25	89	115.75	52	1500.5
Aerosol-Challenge	1-6	HBPUB10134a	500000	IgM	79.75	353	79.25	198	71.5	536	198.25	51.5	461.5	47.25	38.5	202.5	210.5	116.5	1102	1414.25	224	1188	12073.8	313.25	50	60.5	77	40	988.5
Screened Negative	-7	HBPUB10303a	100	IgG	385.25	276.25	615.75	201.25	463.75	712.25	402	465.75	27919	2868.5	200.5	217.25	402.5	445	1918.5	1446.75	18784.8	973.25	5647.75	281	497.25	181.75	1451.75	828.75	612.5
Aerosol-Challenge	7	HBPUB10303a	100	IgG	298.75	173.25	517	160	332.75	344	243.5	335	26997.5	1805	154.25	140.75	235.5	341.5	1385	1443.75	14174	6040.5	6027	199	421	134.5	1109.5	404	359.5
Aerosol-Challenge	8-13	HBPUB10303a	100	IgG	372	256	614	646.25	2215	930	482.25	433.5	26567.2	1426	654.25	214.75	489	573.25	1935	1513.5	12262	11808	6620	730.75	1174.25	183	5379	5910.75	789
Screened Negative	-7	1026b	100000	IgM	52.5	181.75	83.5	95.75	67	156.5	153	41.5	453.75	26.5	28	63	116	109	941.25	1408.5	198	1015.5	12222	208.25	64.5	155	41.5	37	145.5
Screened Negative	-7	K9	1000	IgM	60.5	159.25	133.5	58.5	36.5	360	84.5	35.5	434.5	21.25	24.75	48.5	119.5	137.75	1133	1442.75	195.25	660	12596.2	189.25	45.5	44	52.75	31.25	434
Aerosol-Challenge	1-6	K9	1000	IgM	59.25	99	202.5	70.5	40.25	418.75	97.5	30	473.75	22	39	63.5	64.25	250.5	979.5	1416	190.25	3685.75	12577	229.75	134.75	58.5	49.25	25.75	336.75
Screened Negative	-7	HBPUB10303a	100	IgG	387.75	270.5	529.75	185.75	437	293	405.75	331	26665.2	318.5	68	155.25	157.5	784	809	1430	13568.5	707.5	6054.5	262.25	42.25	328.5	340.25	321.75	326.25
Aerosol-Challenge	7	HBPUB10303a	100	IgG	304.25	180	379.75	157	304.75	188.75	232.25	204.5	26187.8	221.5	64.5	134.5	123.5	400.75	422.75	1417	9322	6002	5750.5	529	118.5	281	249	224	291.5
Aerosol-Challenge	14	HBPUB10303a	100	IgG	1397.5	348.75	3131.5	843.5	7048.5	643.5	1047	2786	27781.5	5159	986	330.25	314.75	775.5	12990	1552.5	14567.5	18268	7219.75	3197	2645.75	716.5	6304.75	12358.5	25937
Aerosol-Challenge	28	HBPUB10303a	100	IgG	1078.25	319.5	2159	531.25	2804.75	389	628.25	1243	26541.8	2276.5	1232	352.75	252.25	967.5	15358.5	1491.5	13269.5	21341	6084.5	7180.75	12476.5	552.25	2329.25	4759.25	28079.5
Screened Negative	-7	HBPUB10134a	1000	IgM	120.25	198.5	296.75	240.75	111	415.25	116	63.5	521.75	49.25	39	71.5	715.25	266.25	2312.5	1409.75	418	2123	12549.5	560.5	170.5	108.5	78	67.25	677.25
Aerosol-Challenge	1-6	HBPUB10134a	1000	IgM	158.25	263.5	704	346.5	421.5	835.5	173.5	70	435.5	60.25	63.5	77.5	321.5	709.25	1998.5	1446.25	470.25	1840.5	12474.8	618.5	167.75	169.5	156.5	268	1011
Screened Negative	-7	HBPUB10303a	50	IgM	218.5	432	471	219.5	78.5	812.75	233.25	195.75	337.5	55	60.5	116.75	125.5	430.75	1247	1417	433.5	1809.5	10915	498	115	105.75	96.25	76	581
Aerosol-Challenge	7	HBPUB10303a	50	IgM	160	265	505	149	60	652	220.25	135.5	348.25	48.5	96.75	73.5	142.5	469.5	1297	1422	441.75	5370	11984	487.75	435.75	103.75	103	64.5	572.25
Screened Negative	-7	HBPUB10303a	100	IgG	207.75	186.5	187.75	460	325.5	133.25	138.5	130.5	27666.2	272.25	53.25	102	311.5	273.75	319.75	1419.25	4644.75	524.5	6278.5	156	39.5	177.75	335.25	203	197.5
Aerosol-Challenge	14	HBPUB10303a	50	IgM	215	304.5	783	261.5	212.5	1057.5	408.5	165.5	446	117.25	355	196	239	672	1375.25	1459.75	614.25	25415.5	11563	1632	6251.75	169.75	390.5	401.5	19170
Screened Negative	-7	HBPUB10303a	100	IgG	227.5	398.5	197.75	225.5	268	268	244.75	167.5	27226.5	684	53.5	113.5	557.25	212	478.5	1447.5	8002.5	1569.5	6178.75	365.5	86.75	163.25	331.75	243.75	389
Aerosol-Challenge	7	HBPUB10303a	100	IgG	200	288.25	197.5	195.25	219	410	229.5	167.25	26405	574.25	130.5	107	369	172	451	1447.5	7433.75	11414.8	5588.75	1049.75	712.25	199.5	336.5	207.75	417.75
Aerosol-Challenge	8-13	HBPUB10303a	100	IgG	1069.5	634	1176.25	15740.2	38594.8	2255.75	1657	2839.25	29968.5	1287.5	9345.25	330	1007.5	797.5	13137	2261.25	8833.75	26918	14455.2	12695	12824.5	479.75	25929	37254.5	29275
Aerosol-Challenge	28	HBPUB10303a	50	IgM	227.25	337.25	478.25	258.25	218.5	750.5	327.25	107.5	524	102.25	424.75	117.5	403	564	1378.25	1455.25	616.5	27141.5	12961.5	2714.75	13723.5	165	247.25	210	7247.75
Screened Negative	-7	HBPUB10303a	50	IgM	283.5	493.25	2412	607	183.25	2734.25	691	224.5	494.25	92	244.25	496.25	273.25	3369	1803.25	1454.75	411.5	1433	12767.2	444.5	54	358.5	163	106.75	784.5
Aerosol-Challenge	7	HBPUB10303a	50	IgM	224	817.75	3775.5	587.25	182.75	4906.75	983.5	218.5	537	104.25	513.75	631.75	237.25	6850.5	1751	1482.25	535.25	19159.5	12276	941	3214	508.75	189.5	116.5	1031.5
Screened Negative	-7	HBPUB10303a	500	IgG	434	1832.75	550	1298	622	517	286.5	482.25	27921.5	1010.75	74	289.5	236.75	187	972.5	1467.25	5756.25	2871.25	5568.5	798.75	206.75	465.5	2656.75	528.25	1337
Aerosol-Challenge	1-6	HBPUB10303a	500	IgG	322.5	1438.5	359	855.25	563.5	393.5	229.5	363.5	27428	859.5	62.5	246.5	197.5	176.75	748	1431	4324.5	1981.25	5859	576	139.5	339	1893.5	357.75	1154.25
Aerosol-Challenge	8-13	HBPUB10303a	50	IgM	171	497.5	3354	414.5	152	4232.5	808	163.75	558.75	95.25	519.5	435.25	205.5	6110.5	1521	1449	407	22043	12087.5	1242.25	3194.5	463	178	99.5	628
Screened Negative	-7	HBPUB10303a	100000	IgM	180	537	133.75	476.5	140.5	1549.75	335.5	124	418.5	65	51.5	218.5	200.25	310.5	1441.75	1420.25	528	2420.5	12199.5	549.5	110.5	150	178.75	89.75	1410.5
Screened Negative	-7	HBPUB10303a	500	IgG	317.5	271.75	674	166.25	804	244.5	191	157	27276	1250.25	117.75	388.25	231.5	146.75	354.5	1438.5	3219.5	1068.5	6044.5	691	131.5	119.5	2208	687.5	260.25
Aerosol-Challenge	1-6	HBPUB10303a	500	IgG	256	171.5	481.5	135	521.5	324	159.5	108.25	25377	287.5	111.25	159	169.75	299.25	225	1451.25	1769.5	768	5846.5	493.25	54	182	1191.25	442	299.5
Screened Negative	-7	1026b	1000	IgM	102.5	167.25	61.5	244	72.5	318	199	96.25	444.75	39.5	29.5	102.75	95.75	99	1011.5	1405.75	368	1778.75	12153	317	157.5	54.5	75.75	70.75	455
Aerosol-Challenge	1-6	1026b	1000	IgM	43.25	77.75	38.5	92.5	38	155.25	113.25	33	512.5	22.75	22	47.5	45.5	63.5	825.75	1408.5	146.75	529.5	12550	149.75	56.5	31.75	42.25	24	208.5
Screened Negative	-7	HBPUB10303a	1000	IgG	538.5	188	116.25	305.5	774.75	279.5	371.75	99.5	28140.8	349	118	240	123.75	133.5	765	1426.75	1328.5	765.5	6365.75	191.5	32	122.25	134.75	793	301.25
Aerosol-Challenge	1-6	HBPUB10303a	1000	IgG	162.25	176	72.5	118.75	164	148.25	171	54	27607.5	151.25	81.25	109.5	68.25	74.25	328	1413	810	436.25	6514.75	134.5	22	68.5	62.5	317.75	241.5
Screened Negative	-7	K9	100000	IgM	71	125	123.75	90.5	109.5	222.75	142	104.25	450.5	34.5	35.5	146	105	132.5	946.75	1410.25	328	1121.25	12807.5	294.5	59.25	46	81.5	70	330
Aerosol-Challenge	1-6	K9	100000	IgM	58	90	169.5	64.5	86	233	125.75	67.25	396	30.25	36	63.25	123.5	199.5	966.5	1429.5	238.5	829.75	11863.2	253.75	53.25	51.5	74	56.25	227.75
Screened Negative	-7	HBPUB10303a	1000	IgG	208.5	247.5	202.75	132.75	235.5	185.5	101.75	152.25	23399.5	382.5	30	160.75	75.5	155.5	509.75	1317	5115.25	500.5	4052.75	177	25	174	132.25	184.5	252
Aerosol-Challenge	1-6	HBPUB10303a	1000	IgG	206	275.75	188.25	155.25	187.75	188.25	101.25	172.25	27554	354.5	29	171.75	75.5	136.5	399.5	1429.75	4423.25	469	5578	181.5	22.5	168	137.25	149.75	247.5
Screened Negative	-7	K9	500	IgM	118	243.5	264.75	213.75	57.5	463	229.25	36.5	303	37.5	43.75	130.75	82	225	1093.5	1408.75	696.75	998.5	11472.5	256.25	42	82.75	94.5	71.75	317.5
Aerosol-Challenge	7	K9	500	IgM	152.75	204.5	467.75	323.5	81	1001.5	336.5	52	340.5	53	283.5	166.5	96	395.5	1219.75	1410.75	722.5	18656	11191.8	2650	1966.75	145.5	124.25	104.5	333
Screened Negative	-7	HBPUB10303a	1000	IgG	4318.75	281.75	623	1095	1109.5	295.5	482	326	27955.5	449.75	83.75	107.5	295	337.5	643.25	1455.5	4772.75	1170	5973.75	319.75	448	153.5	8221.25	1022	347.5
Aerosol-Challenge	1-6	HBPUB10303a	1000	IgG	2066.5	171.5	323.5	259.5	503.5	175.5	212.75	126.5	27206.8	167	50.5	66	135.75	173	291	1417	2555.75	650.5	6152.75	166	159.25	95	3304.5	456.5	163.75
Aerosol-Challenge	14	K9	500	IgM	382.5	349.5	734.25	5897	2693.5	1119	3674.25	101.75	444.75	397.5	922.25	773.75	201.25	595.5	10751.2	1433.75	2267.75	28825.2	11112.8	7334.75	14029.5	436.5	1012.5	6085	30401.2
Aerosol-Challenge	28	K9	500	IgM	192.25	303.25	348.75	645.75	408.75	568.25	744.75	50.75	249	143	1043.25	366	98	231	2623	1450.5	832.5	27833.5	11251.8	3273.5	19706	179.5	247.5	801	14691.2
Screened Negative	-7	HBPUB10303a	10000	IgG	164	163	117.5	464.25	148.75	259	128	2297.5	28273.2	164	41.5	67.75	818	123.5	237	1430.25	1625	1234.25	5982	378.75	114.25	82	104.5	99.5	594.75
Screened Negative	-7	HBPUB10303a	100	IgM	173.5	211.5	378.5	271.75	227.75	1725	349	142.5	543.25	79.5	58	149.5	242	582.25	1351.75	1438.5	359	1212	12212	286.5	85.5	149.25	226.75	82	337.75
Screened Negative	-7	HBPUB10303a	10000	IgG	748.5	474.5	1246.25	539	503.25	587.5	479	680	26770	796.5	104.25	367	594.25	509.25	3184	1463.5	14067.2	2354.25	5907.75	543.75	204.5	290.75	1065	742.5	22231.5
Aerosol-Challenge	1-6	HBPUB10303a	10000	IgG	318.75	243.5	755.5	194.25	244.25	219	207.75	261.5	27228.5	321	50	161.25	320.75	195	1091.5	1427	6786.5	1130.25	5724.75	312	53.5	144	380.5	351.5	10189
Aerosol-Challenge	7	HBPUB10303a	100	IgM	130.5	108.25	599.25	223	162.5	1413.5	413	108.75	575	73.5	94.5	152.5	138.5	1033.25	1230	1437.75	393.5	9357.5	13105.2	301.75	112	142.5	256.75	61.25	343.25
Aerosol-Challenge	8-13	HBPUB10303a	100	IgM	301.5	294	547	503.5	825.5	2511.25	1062.75	349	592	108.25	234	262.5	628.5	1048.25	1382	1477	510.25	22205	12564.2	1260.5	616.75	180.25	1050.75	2102.5	1160.5
Screened Negative	-7	HBPUB10303a	100000	IgG	185	220.25	141.75	171	87.75	154.75	85	89.5	27485.8	108	40	67	198.25	138	472	1440.75	1898	1454	5182.75	192.5	57	113.5	207	166.5	547.75
Aerosol-Challenge	1-6	HBPUB10303a	100000	IgG	153.75	204	112.5	135	73	125.5	77	64.5	29207	65	29	69.5	120.5	122.5	424	1444.25	1335	1032.5	6217.5	180.5	48	102.5	114	92	463.5
Screened Negative	-7	1026b	50	IgM	89.75	130	2351.25	313.25	78.75	2185.5	400.75	98.75	337.75	42.25	131	65	100.5	2185	1267.75	1427.25	440.5	1177.75	11892	294.25	71.5	196	121	90.25	189.5
Aerosol-Challenge	7	1026b	50	IgM	106.75	121.5	8896.5	350	111.25	8505.25	862	99	346.5	71.75	489.75	102	163.25	9124	1539	1484	443.75	8549.75	11689.5	721.75	247.5	496.5	207.5	97.5	212.25
Screened Negative	-7	HBPUB10303a	100000	IgG	3196.75	460	472.5	470.75	965	710	241	832.25	28689	975.25	89	168	208.5	387.5	2327	1449.25	9755.5	1651.5	6482.75	331.5	68	274.5	3648.5	1090.5	763.5
Aerosol-Challenge	14	1026b	50	IgM	191.75	553	7632.75	13761.5	853.5	8046	1563.75	151	344.5	144.25	617	181.5	353.5	8125	2263	1498	1151.75	20944.8	11498.5	2012.5	5005.5	572.75	852.5	8044	25429.5
Screened Negative	-7	HBPUB10303a	500000	IgG	201	273.5	83.25	152.5	70	123	124.75	478.25	28153.8	58.5	38.75	79.5	97.5	131	263.75	1427.5	580	606.25	5654.75	146.5	41.75	72	66.5	61	221.75
Aerosol-Challenge	1-6	HBPUB10303a	500000	IgG	178.5	283.5	83.75	160.75	79	141.5	135	565.25	28205	54.5	39	74.5	100.25	133.75	235.25	1415.25	601.5	843	6118.75	188.5	46.5	84	60	70.5	239.25
Aerosol-Challenge	28	1026b	50	IgM	309.5	301.25	8537	1329.5	378.75	9687.5	1655	174.75	360	256	648.5	185	184	8928	1869	1507	761.5	26734.8	11778.2	4543.25	23741	502	567.25	1548	3695.5
Screened Negative	-7	1026b	50	IgM	166	563	623.5	331.5	153.75	1067	381.5	94	600.5	66.75	71.75	160	181	1122.5	1302.25	1440	218.5	1334	12612	377	55	267.5	90	66.5	416
Screened Negative	-7	HBPUB10303a	500000	IgG	234.5	144.25	110.75	157.75	200.25	403.5	194.25	91	28535.5	210.5	35.5	926.5	276.75	82.5	664.5	1429.25	4258.25	529.25	6082.75	115	21.5	104	271.5	249.25	91.25
Aerosol-Challenge	1-6	HBPUB10303a	500000	IgG	176.75	109	75.75	94.5	156.5	220.5	107.25	60.5	29435.5	135	29.5	477.25	178.25	82.5	420.5	1411	2505.75	336	5731.75	94	19	76	158	125.5	67.5
Aerosol-Challenge	7	1026b	50	IgM	196.25	507.5	1259.75	339.5	176	1833.5	603	104	608.5	72.5	183.5	181.25	272.75	2422.5	1594	1450.25	327.5	7732.5	12957	1092	845.5	320.5	112	84.25	427.25
Aerosol-Challenge	8-13	1026b	50	IgM	196	421.75	1015.25	370	204.75	1572	620.75	93.5	590	73	250.5	201.75	377.5	2047	1655	1439.75	326.5	13123.8	11721.8	2077.25	1637	287.5	240	286.5	410.5
Screened Negative	-7	K9	50	IgG	276.25	615.5	218.75	177.5	144	279	242.5	225	27093.5	298	51	93	219	178.5	219	1426.25	1281.25	1809.25	5887.5	423	91	179.5	127.5	108.5	1234.25
Aerosol-Challenge	1-6	K9	50	IgG	190.5	405	143.75	148	115.75	269	211	152.75	25977	188	46.5	121.25	156	141.5	149.25	1414.5	676	2230.5	5499.75	404	111	132	85	101	1338.5
Screened Negative	-7	K9	100	IgM	277.25	187.25	837	264.25	139.5	1277.75	712	94.75	574.25	57	146	127	202.25	1359.75	1272.25	1444.75	443.5	1251	12111	274.25	51	153.5	103.75	60	261.5
Screened Negative	-7	HBPUB10134a	50	IgM	76	195.5	189.25	179.75	107.75	791.75	207	112.75	542	37.5	64	78.5	112.25	252.5	1371.25	1433.25	218.25	977.25	12487.5	376.75	46.5	96.25	69.25	39.25	151.25
Screened Negative	-7	K9	50	IgG	634.75	385.5	1675.75	513.5	495	332.75	542.25	195.25	26498	594	49.5	167.5	277.75	339.75	253	1440	7112.25	922	5677.75	214	43	242.25	1280	312.25	285
Aerosol-Challenge	7	K9	50	IgG	526.5	406.5	1565	483.25	584.25	292.25	447	180	27463.2	622	83.5	190.5	376	263.75	372.25	1436.5	6948	5795.5	5395.5	340.75	237.75	278.25	1859	298	291
Aerosol-Challenge	14	K9	50	IgG	4826.75	481.75	1589.5	1031	6040.25	472.5	964.5	250.5	26487.5	616.5	717.75	197.5	993.5	407.5	8841	1587	8288.5	22343.5	6774	2932.75	3523.75	729	18678.2	8486	23090
Aerosol-Challenge	28	K9	50	IgG	4931.75	353.25	1303.25	700.25	3461	303	430	162	26675.2	503.25	477	164.25	415.75	255	13301.5	1453.5	7004.5	22094.8	6193.5	3461.5	17957.2	268	15134	4097.5	30426
Aerosol-Challenge	1-6	HBPUB10134a	50	IgM	71.5	131.25	825.5	131.5	90.25	1344	318	60.75	626.25	33.5	93.25	68	118.5	1456.75	1098.5	1450	167.5	878.25	12448	228.5	54.25	134.75	72.75	35	104.25
Screened Negative	-7	HBPUB10134a	50	IgM	59	113.25	220.5	97.75	57.5	329.5	135.75	48.5	269.25	34.5	30.5	45.75	76	188	1012.5	1397	185.75	553	10713	88.25	25.5	59.25	43.25	57.5	163.75
Aerosol-Challenge	7	HBPUB10134a	50	IgM	99.75	141.25	695.75	122.25	77.5	1001	387	69.5	293.5	55	162.5	77.5	138	638.25	1247.75	1389	257.75	14530.5	11676.8	694.25	1113	131.5	61.5	97.5	337
Aerosol-Challenge	14	HBPUB10134a	50	IgM	734	605	886.75	10061	4172.75	2909.5	3533.75	387	356.75	1055.25	1054.25	4491.5	384	1041.5	1394.5	1464.75	1602	24690	11687.5	5610.5	11076.5	417.25	1820.5	8803.25	29038
Screened Negative	-7	K9	50	IgG	1010.25	326.25	2022.5	639	1129.75	402.5	532.5	801.25	24486	428.5	118.75	502	565.25	414.5	539	1453	4536	1765	6550	389.5	126	249	4550.75	964	439
Aerosol-Challenge	7	K9	50	IgG	1374	481	2542.5	865.25	1334.5	625.5	878.25	1053.75	23426.5	509.5	263.5	674.75	823.5	581.75	902.75	1467	5667.25	10795	5988	828	5114.25	365.5	5837.25	1253.25	1200
Aerosol-Challenge	14	K9	50	IgG	40207.2	477.75	3032.25	1191.25	2958.5	634.5	923	716.75	23386.5	510.75	697	603.75	759.5	599.25	2159.5	1486	4860.75	22051.8	5688.25	5858.25	10126.2	533	16308.5	4437.5	23499.5
Aerosol-Challenge	28	K9	50	IgG	32734	400.75	2519.5	914.25	2100.75	476	751.5	739	24507.5	578.25	557.25	559.5	615.75	507	1800.5	1460.5	4749.5	29328	6070.25	8031.5	18399.5	312.5	10358.2	2263	33851.2
Aerosol-Challenge	28	HBPUB10134a	50	IgM	1054.5	913.5	987	878	263.75	1008	758	159.75	283	348	840	168.25	147.5	798	1178.25	1413.5	354.5	19617.2	11262.8	1087.75	8612.25	142.5	234.75	320.5	12046.8
Screened Negative	-7	HBPUB10303a	10000	IgM	341	552.5	537.5	521.5	193	1383.5	665.5	383.75	490.25	98.5	104.5	425.5	227.75	749.5	2869.75	1465.5	550.5	2648.75	12507.2	430.5	112	221.25	202.25	107.5	1489
Aerosol-Challenge	1-6	HBPUB10303a	10000	IgM	126.75	243.5	291.25	214.5	136	678.5	330.5	112.5	464	54.5	65	175.5	132.5	443.25	1323.5	1449.5	323	1545.5	11915.5	353.5	72	123.75	99	72.5	486.75
Screened Negative	-7	HBPUB10134a	100	IgM	66.5	103.5	1246.5	78	53.25	1102	233	48.75	279.5	29.25	83.5	58	114	1143.75	1037.5	1394	248.5	646	11956.8	179.5	46	113.5	68.5	32.5	150.75
Screened Negative	-7	K9	100	IgG	371.75	335.5	576.75	683.75	975.5	526	358.75	475.5	25032.5	1487	176.25	216.5	357.5	833.5	1171	1467.5	11470.8	1477.25	6310.75	320.25	64.5	226	3114.25	1054.25	527
Aerosol-Challenge	7	K9	100	IgG	403	382	578	676.25	733.5	669.75	480.25	452.5	24666.8	1619	204.5	270.25	378.25	670.25	973.25	1470.25	8779	3969.25	6046.5	387.5	99.5	223.25	2552	1097.5	574.5
Aerosol-Challenge	14	K9	100	IgG	7654	509.75	1378.5	14079.2	6308.25	965.5	855.5	1273.75	24161.5	2092.75	1280.25	337.25	512.25	1138.75	1648	1526	9915.25	16497.5	6557	777.5	619.75	335.5	11164.8	7839.5	24635.8
Aerosol-Challenge	28	K9	100	IgG	3997	440.25	1331.25	27818	5526	1996.75	1149.75	2131	23842	2011	2866	362	531	883.5	5642.5	1551.25	9223	23661.5	6497.75	2703.5	16247.5	351.25	8035.75	11270	33455
Aerosol-Challenge	7	HBPUB10134a	100	IgM	70.75	103.5	1959	103.75	57.25	1773.75	327	48.75	326	39	140.5	82.5	99.75	2007	1105	1407.25	301	3624.5	11694.5	270.5	143.5	167.5	105.25	38.25	165.25
Aerosol-Challenge	14	HBPUB10134a	100	IgM	173	236.75	2016.25	243.25	161	2550.5	516.25	100.25	581	106.25	340.5	142.75	237.5	3368	1532.5	1462.75	506.25	20836.2	12350.2	737.75	5654	306.75	218.5	236	12990.5
Aerosol-Challenge	28	HBPUB10134a	100	IgM	259.5	216	2880.5	277	189.25	2851.75	595.5	92.5	553.75	313.5	610.75	152.75	182.75	4220	1427.5	1459	528.5	23387	12032.2	5704.5	28156.8	373.75	201.5	176.25	7029.5
Screened Negative	-7	K9	100	IgM	119.5	269.25	579	201.25	162.5	1124.5	430.5	96.25	298.25	37.5	68.25	100.5	164	949	743.25	720.5	239	598.5	6691.75	149.5	34	113.5	172.5	115.5	256.5
Screened Negative	-7	K9	100	IgG	326	306.25	194.25	195.5	356.5	582	377.25	107.25	27764.5	126.5	45.25	122.5	197	345.5	647.25	1402.5	1961.25	1811	6137	489.75	81.5	197.5	104.75	234	464.5
Aerosol-Challenge	7	K9	100	IgG	253.5	298.5	163.5	208	269.5	396.75	317.5	99.75	27699	112.5	58.25	115	165.25	287	642.75	1422	1661.25	4026.5	5660.75	594.5	266.5	197	110.75	307.75	592
Aerosol-Challenge	8-13	K9	100	IgG	264.5	339	197.75	520.75	570.25	455.75	405	120.5	27105.2	121.25	170.25	128.5	236.5	245	1038	1426.75	1242.75	17776	5573.25	1728.75	819.5	203	2433	1558.5	6307.5
Aerosol-Challenge	7	K9	100	IgM	522.5	1824.25	2275.75	733	354.75	4629.25	1484.75	338.5	565	277.75	588.5	635.25	2688	3379	4301.5	1568	714	25892.8	13102.8	2959.5	3251	549	616	346.5	2403.75
Aerosol-Challenge	8-13	K9	100	IgM	504.5	1341.5	1904.75	738.5	371.5	3864.5	1366.25	310	568.5	261.75	560.5	749	2138.25	2895.25	3445.25	1541	682.25	27218.8	12717	3679	4819.25	481.5	570.5	501.25	2590.25
Aerosol-Challenge	7	HBPUB10134a	100	IgM	205.75	634.75	1314.75	339.75	155.5	2596.25	824	97.75	435	56	118	399.75	194	1915.75	1398	1427.75	404.5	2566	12588.5	491.5	144	186	201.5	108.5	492
Screened Negative	-7	K9	100	IgG	682	233.25	93	176.5	237	176.5	189	59.5	22447	193	38	105	136	203.25	284	1400.75	1593	872	3600.75	178.5	54	113.5	66.5	423.75	204.5
Aerosol-Challenge	1-6	K9	100	IgG	142.25	113	46	47.5	86	53.5	49	28.75	27397.2	65	26	50.5	48	75.5	76.5	1428.5	575.75	217	5621.75	64.5	21.25	63	38.25	147	68.5
Aerosol-Challenge	14	HBPUB10134a	100	IgM	213.25	770	1130.5	401.25	378.25	3072.75	934.25	121.5	569	69	182.5	458.5	217.5	1715.5	1549.5	1453.5	502.75	8128.25	12495	869.5	899	177.5	266	537	3131.5
Aerosol-Challenge	28	HBPUB10134a	100	IgM	306.25	678.75	1467.25	457	341.75	2766.75	736.75	105.5	572.5	100.75	359.5	469.5	279.5	1973.25	1620	1455	602	25117.5	12025.5	1805.5	22510.5	224.5	296.25	1004.5	4971.5
Screened Negative	-7	K9	100	IgG	535	296	342.25	296	236	249.5	316	182	26052	1603	97	151	220.25	234	1366	1435.5	3494.75	869	5448.5	168.5	35	226	207.25	171.75	152
Screened Negative	-7	K9	100	IgM	202.5	468	999.75	331	357.5	2072.75	773.5	183.75	584	64.25	113	173.25	334.5	1632	1493	1469	428.75	1142.5	11714.5	281.5	51.75	194.75	337.25	277.5	493
Screened Negative	-7	K9	100	IgG	300.5	401.25	279.5	2389	2556.25	392.25	481.25	193	26877	125.5	307	196.5	328.25	209.25	1388.5	1472.5	3560	687.5	6468.25	258.75	49	136	3561	2650.25	197
Aerosol-Challenge	7	K9	100	IgG	311.25	755	431	267	233	624.75	389.5	253.5	26187	140	158.25	242.75	774.75	375.75	1048	1452.25	3987	7510.5	5007.75	1479.75	870.5	196.75	333.5	1046.5	627
Aerosol-Challenge	8-13	K9	100	IgG	490.5	643	357.75	315.25	437.25	664.75	408	200.5	26290	139.75	189.25	272.5	620.75	351	864.5	1463.25	3510	10175.2	5740.75	1863	1517.75	185.75	797.25	1644.5	990
Aerosol-Challenge	1-6	K9	100	IgM	257.5	396	2115.5	357.75	299.5	2613.5	1164.5	159.75	537	85.5	187.25	335.25	528	2825	1759	1475.5	408.25	12697.8	11981.2	482.75	858.5	303	293.75	175.75	574.75
Screened Negative	-7	HBPUB10303a	1000	IgM	284.75	218	1176	578.75	190	2163	643.75	332	543.5	67.75	141	143.25	232	1632	1086.75	1466.5	434	2749.5	12052	613.25	330	247	288.5	98	1011.5
Aerosol-Challenge	1-6	HBPUB10303a	1000	IgM	228.75	115.75	1186.5	261	178	1668.75	441	121	625.75	58.5	122	87	132	2009	1206.5	1427.5	357.5	1426.25	12271.8	330	140	195.25	186.5	72.75	380.75
Screened Negative	-7	K9	100	IgG	256.75	332	197.5	1923	2008.75	312	320.25	141.25	27571.5	96.5	192.5	142	258.5	170.75	1112.5	1467.75	2969.5	580	6349.25	218	38.75	120.5	2575.5	1772	172.25
Aerosol-Challenge	1-6	K9	100	IgG	230.5	506.25	171.5	667.25	1060.5	531.75	847.25	115	26366.5	89.25	115.5	269.5	391	182.75	889	1440.75	1946.75	5093	5797.25	263	416	168	1908.5	1049.5	177
Screened Negative	-7	1026b	500000	IgM	154.75	288	656	247.75	228.75	1257.25	363.25	140	556	59.25	72	142	147	1000.25	1360	1438	238.5	1340.75	12609.5	471	138.5	128	93.75	73	340.25
Screened Negative	-7	HBPUB10303a	500	IgM	166.5	186.75	298.25	267	177	864.75	323	96.5	507.5	68.25	131.5	124.5	312	424	1511.5	1438.5	313.5	2025.25	12376.2	1080	86	122	133	72	710
Screened Negative	-7	K9	500	IgG	179	298	148	215	152.5	335.25	145	133.25	26473.5	115.5	38.75	111	181	168.25	269.5	1394.75	2311	986.5	5730	833.5	70.5	150.5	88.75	128.75	870.5
Aerosol-Challenge	1-6	K9	500	IgG	103.75	175.5	76.25	110.5	80	208	101	56.75	26963.8	60.75	31.5	68.25	102.75	87.5	137	1312.25	1112.5	1634	5974.5	520.5	102	88.5	55	67.25	442.5
Aerosol-Challenge	1-6	HBPUB10303a	500	IgM	86	70.5	206	143.5	123.75	650.75	204	55.5	451	42.5	95.75	97	204	407.5	1294.25	1416.25	247	936.5	11831.5	821.75	50.75	102.5	105	48	770.5
Screened Negative	-7	1026b	500	IgM	206	649	689.25	334.25	240	1655.75	580.5	203.75	591	99	80.5	166	306.25	892.5	1626.25	1488.25	451	2110	12934	627.5	94.5	164.5	211	155.25	1166.75
Screened Negative	-7	K9	500	IgG	317.5	737.5	655.5	243.5	347.75	123.5	184.5	82.5	23575	499.5	47.75	207.5	229.75	319.5	310.5	1413.25	7397.5	607.25	5937.5	171	30	218	446.75	247	224
Aerosol-Challenge	7	K9	500	IgG	444	461.5	1159	232.25	433.5	275.75	293.75	125	24264.5	411.25	149.5	186.25	274.5	244.25	287.75	1423.25	8760.75	8953.5	5896	1332.5	1040	270.5	635	300	260.5
Aerosol-Challenge	14	K9	500	IgG	1985.25	659.5	3568.5	4111.5	25605	870.25	5737.75	401.25	24374	6758	3449.5	733.5	697.25	639.25	15278	1629.5	13041.8	16354	7065	6086.5	10432	698.25	20161.2	30561	24233.8
Aerosol-Challenge	28	K9	500	IgG	862.5	374	1404.75	1203	12639.8	541.5	2580	182.75	23987.5	4715.5	2461.5	442.75	352.5	495.25	10797.8	1595.5	8431.25	15862.2	6929.5	4832.75	15081.2	344	5927	14796.2	33407
Aerosol-Challenge	1-6	1026b	500	IgM	170.25	474.75	1231.25	226.25	189.75	1993.5	537	120.75	655.75	88	118.5	154.5	282	1963	1450	1445	432.75	1635	12243.5	493	58.75	210	196.5	110	994.5
Screened Negative	-7	HBPUB10303a	100	IgM	131	94.5	556.25	144.25	99	1064	509.5	53.25	556	44.5	63.5	78	80.25	1004	1022	1435.75	590.25	938.25	12418.5	282.75	52.5	134.5	75.25	94.75	497.5
Aerosol-Challenge	7	HBPUB10303a	100	IgM	107	71	1619.25	123.75	76	2077	673.25	38.5	553.5	47.5	161.5	70.5	77.25	3201.25	1086.25	1446.5	495.5	11265.8	12469	1043.5	226	214.75	84.5	68.75	535.75
Aerosol-Challenge	14	HBPUB10303a	100	IgM	358	173.25	2491	580	1063	3666.25	2538.75	203.75	626.5	378	455.75	201.5	296.5	4606	1976	1464.75	956.75	21758.2	12720.5	3215.25	1155.75	351.25	723.25	2730.5	25423.5
Screened Negative	-7	K9	1000	IgG	1783.25	902.5	5711.5	884.75	8002.5	673.75	1126.5	4616.75	28083.5	2135.25	610	412.25	719.75	886.5	1160.5	1521.25	33427.5	1612.5	6288	539.75	119.5	1736.75	18970.5	7909.25	769.75
Aerosol-Challenge	1-6	K9	1000	IgG	869	521.5	2480.5	481.25	2934.5	356	506.5	1165	27487.2	1883	182.25	226.75	488	278.5	467.5	1457.25	23222	1324.5	5903	317	71.5	827.75	10190	2929	220.5
Aerosol-Challenge	28	HBPUB10303a	100	IgM	291.75	181	2996.25	668	307	3859.5	1421.75	164	480.25	208.25	1620.25	156.5	272.25	4442	1751	1478.5	870	25898.5	12711.2	2731.5	8455	430	319.25	759.5	10808.5
Aerosol-Challenge	-7	HBPUB10134a	10000	IgM	121.25	351.25	925.75	162.25	154	1237.5	473.25	138.5	595	56.5	86.25	99.75	289.75	1205.5	1629	1431.5	439	1971.75	12862.8	549.75	130.25	209.5	89.5	84.75	419.75
Screened Negative	-7	K9	1000	IgG	272	2510.75	173.25	563.5	116.75	284.75	198	188.25	29111.8	186.75	42	161	164.25	176.5	1101.5	1427.5	3244.75	1296.5	6203.75	358.75	60.25	114.75	97.75	80.25	498
Aerosol-Challenge	1-6	K9	1000	IgG	124.5	619.5	90.5	141	89	126.75	216.75	63	27129.5	73.75	25.25	87	88	126.5	525.75	1420	1510.5	515.25	5294	171.75	40	61.5	218	80	173.25
Screened Negative	-7	1026b	10000	IgM	121.5	243.5	514.25	179.75	59	571.5	232.5	156	303	40.5	42	93.25	186.25	385	1400.5	1396.75	731	1306.25	11159	305.25	117.5	107	81	45	246.5
Aerosol-Challenge	7	1026b	10000	IgM	177.5	259.25	603.75	223.5	85	878.5	313	87.75	336.25	68.5	161	105	208.25	599.25	1312	1454.25	700	15418.8	11341.8	1279.25	1151.5	177	77	68.5	349.5
Screened Negative	-7	K9	1000	IgG	1771.75	204.5	352.25	86.5	192.75	168	96.25	133.25	28843.8	137.5	36.5	152.25	144	117.75	802	1420.75	5203.5	571.75	6057	129.5	41	161.5	333	330.25	284
Aerosol-Challenge	1-6	K9	1000	IgG	1179	150.5	230.75	92.75	141.25	174.25	89.25	89.75	27942.8	106.5	36	154	90.5	146	536.25	1422.5	3959.25	2582.5	6167.75	145.5	100.5	108	218.25	204.75	223.5
Aerosol-Challenge	28	1026b	10000	IgM	267.75	262.5	444	753.5	736.75	813.5	420.75	140.5	373.25	145.5	536	147.25	224.75	444.5	1369.25	1420.5	1042	23451.5	10748	3740.5	21910.5	159.5	238	651.25	16039.2
Screened Negative	-7	HBPUB10134a	50	IgM	551	411	833.5	300	143	1332.5	352.5	90	540	84.5	78	113	219.75	1192	1403	1454.5	534.25	3247.25	12275.5	627.25	129.75	191.5	114.5	86.5	614.25
Screened Negative	-7	K9	10000	IgG	575.5	403.5	545	740.5	420	359	287.5	940.5	27455.8	1088.75	332	127	198	237.25	1433	1452.75	2858.5	1382.5	5748.75	390.75	95.5	175	2700.25	392.5	470
Aerosol-Challenge	1-6	K9	10000	IgG	785.75	758.25	2012	468.5	1260.75	296.5	489	1442.5	26233.5	1553.25	238	126.25	192	185.5	1843	1469	28156.8	2481	5628.75	332	104	433.75	6161.75	1197.5	383.75
Aerosol-Challenge	7	HBPUB10134a	50	IgM	952.75	462	1341.75	493.5	283	2373.75	634.5	136	514.75	111.75	137.75	202.5	325	2294.25	1504.25	1444.5	1375.25	7490	12699.5	805.75	776	280.5	168.5	115	848.75
Aerosol-Challenge	14	HBPUB10134a	50	IgM	3290	2860.75	1660.75	1078	1628	3808	1581	634.25	701.25	194.25	605.75	428.75	619.75	3464.75	1903	1490.5	1555.5	24952	12625.8	2780.75	21334.8	544	574	2351	28513.8
Screened Negative	-7	K9	10000	IgG	241.75	354.75	237.5	252.25	316.25	495.5	4829.75	168.5	28106.2	246	44	166.25	405.5	378	1287.75	1457	4822.5	1480	5878.25	312	129	101	1120	358	258
Aerosol-Challenge	28	HBPUB10134a	50	IgM	1050.5	821	2215.5	544.75	566.75	6484.5	1677	524.5	564.75	213.75	462.75	345	401	3708.75	1934	1474.5	1072	25288.5	12643	2285.75	11218.8	441.5	339	482.5	7299
Screened Negative	-7	K9	100000	IgG	489	1860	430.5	1628.75	333	965.75	357.5	302.25	27870	478	97	255	477.25	318.5	1413.5	1428.25	2766.5	1744.75	5708.5	435.25	106	286	339.75	481.5	1548.75
Screened Negative	-7	K9	10000	IgM	162.5	598.25	956	467	179.75	1602	507.75	137	576.25	59	76	112	752.25	1182.5	1935	1463	392.5	3227	12535.2	601.5	300.5	141.5	184.5	75.25	575.5
Screened Negative	-7	K9	100000	IgG	490.75	184.5	452	83.75	460.5	99	106.25	356	28846.8	175.25	45	116.75	126.75	350	466	1442.75	12003	689.5	6351.5	224.25	39.25	240	1661.75	370.5	216
Aerosol-Challenge	1-6	K9	100000	IgG	326.25	152.5	323.25	67	320	85	88.5	221.25	26940	127	39	76	123.75	241.75	381.75	1425.5	10004.8	523.5	6358.5	196.5	31.5	179.75	1095.5	262.5	174.5
Screened Negative	-7	K9	500000	IgM	156.5	213	457.25	594.5	201.25	1180.5	403.75	98	612.25	74.75	59.5	142.75	329.5	762.5	1594.75	1474.75	292.5	1885.25	13087.5	386	105.5	130.5	141	61.5	785.25
Screened Negative	-7	HBPUB10303a	100	IgM	265	350.25	4114	414	131.25	4433	945.25	152.5	534.5	85.25	274	167.5	223.75	6395	1391.5	1476.25	480.75	1184.75	12360.5	341	80.5	391.25	158.5	56	702
Screened Negative	-7	K9	500000	IgG	255.75	260.75	198.25	266.5	124.25	185.25	226	186.5	26660.2	511.75	48	196.75	898.75	381.75	1338.75	1435.5	1796.25	957.5	6349.25	177.75	41.5	125.5	251.25	148	209
Aerosol-Challenge	1-6	K9	500000	IgG	129	151.25	128	99.5	71.5	74	108	75.5	28095.5	304.75	29.5	49.5	443.5	212.75	749.25	1434.75	1259	636.25	6310.25	120.5	29.75	76	119.5	100.5	107.5
Screened Negative	-7	HBPUB10303a	100	IgM	335.5	785.5	564.25	400.5	318.75	1618.5	668.25	214	570.75	107.25	85	211.25	535	832.5	1771.5	1431	793.75	2667.25	12107.2	773.5	211	186.25	174.5	285.5	1047.25
Aerosol-Challenge	7	HBPUB10303a	100	IgM	312.25	677	1640	461.5	321.25	3149.25	1043	276	507.5	136	327.75	294.25	616.75	2579	2195	1456	824.75	21374.5	12858.8	2169.25	2165	378.25	218	310.25	1217.5
Screened Negative	-7	K9	500000	IgG	148	174.25	192	233.75	143	222.75	187.5	345	27324.5	192	34.5	91.5	171	150	245	1414.5	7548	786	5678.25	323	63.75	157.75	163.75	81	243.25
Aerosol-Challenge	8-13	HBPUB10303a	100	IgM	638.25	1031.25	1228.25	8021.5	2563.25	3401.5	2458	235.5	1002.75	185.5	1654	455.25	962	1854.5	2524.25	1498.25	1080	26275	12919.2	14783	12560.8	536	765.75	5846.75	25937.5
Negative				IgG	203.75	225	232.75	220.5	219	290	196	118.75	23722	383.75	54.25	374.25	157.25	1943	1933.5	1439.25	3478.25	876.25	5848	393.5	67	118	276.5	759.5	199.5
Negative				IgG	320.5	232	251.75	179	167.5	179.75	161	86.25	23552.8	1039.75	179.75	96.5	197.5	494.75	406	1429.75	7613	1301.75	5818.25	6153.75	254.5	118.5	242.75	147.75	107.5
Negative				IgG	535	201.25	499.25	434.5	261.75	415	201.5	346.5	23783.8	184	85	109	910.75	364.5	533.5	1420.75	8490.5	2059.5	6041.75	741.5	369	241.75	418.25	176.5	351.5
Negative				IgG	497	235.5	269.75	440.25	1247.75	397.75	426.25	142.75	23198.5	293.25	153.5	169.25	339	428.25	2006.5	1423.25	4947.75	4548.5	5766.75	2145.5	4716.5	202	1218.25	736.5	221
Negative				IgG	682.5	212.25	241.75	262	575	282.75	138.5	85	23921.5	249.75	53	135	167.5	101.5	118.5	1434.5	1848	1511.5	5945.25	3047.5	287.5	166.5	925.5	164.5	131.5
Negative				IgG	191.5	314	337.25	464.5	637	317.5	172.75	395	22710	623	156.25	318	199	7255.5	6286	1455.75	1383.5	1807.25	5482.75	944	232.5	159.5	963.5	557.5	227.25
Negative				IgG	673.5	576.25	433.75	515.5	1056	431.25	424.5	359.75	23925	366	85.75	134.75	212.5	444	414.5	1462	4640.5	2646.25	6025.5	476	322	185.75	6184.25	735.75	300.25
Negative				IgG	543.5	290	524	316	787.5	509.5	233.25	139	23653	4661.5	97.5	195	353.5	307.75	406.25	1452.75	5453.25	2286.75	6108.5	837	63	358.75	1670	489.75	278
Negative				IgG	390.5	251.75	259	355.75	244.25	370	289	99	24332	350.75	87	175.25	213.5	222.25	346.75	1447.5	3071.75	2113.5	5969	587.75	117.5	123.5	754	216.5	788
Negative				IgG	222.75	322.5	313.5	107.75	1286	251.5	169	93.5	23381.2	124	47.5	98.5	313.5	123.75	158.25	1444.5	4343.25	842.5	5624.25	197	47	106	251	123.5	106.25
Negative				IgG	448.25	4434.5	563.75	475	614.5	727.5	1210.5	785	23713.8	825.5	218	163.25	922.75	1063	1043	1441.5	2640.75	2559.5	6161.5	760	195.5	209.75	1982.5	896.75	1565
Negative				IgG	574.75	225.5	686.5	237.25	774.75	278.25	336.5	372.5	23795.5	720.75	125	144.5	782.5	866	867.5	1460.25	12017.2	1794.5	5821.75	3902.5	109.75	370.5	4657.75	703.75	243.5
Negative				IgG	335.75	175	410.5	250.25	390.5	350.25	200	247	24574.2	233	76.5	232.5	377.5	127.5	1106	1429	4608.25	3580.75	5907.75	256.5	50.5	142.25	2096	411.5	149.25
Negative				IgG	182.5	126.25	210	92	190	95.5	139.75	55.5	23264.5	517.25	117.5	110	166.25	411.75	558	1438.5	3281.25	1989.25	5140.5	167.5	100.5	90.5	612.75	155.5	57.75
Negative				IgG	436.25	259.75	318.25	441.75	1228	620	341.5	354.75	23666.5	374.75	126.5	384.25	382.75	242.25	383	1466.5	6751	1260.75	6156.5	519	62	239.5	3746.25	1105.5	216.25
Negative				IgG	363.5	277	703.25	251	346	159	171.25	283	23599.8	216.25	60	95.5	211	138	243.5	1416.75	6586.5	853.5	6159.5	225.5	68	187.25	1662	209.25	113.5
Negative				IgG	547	247	518	507	1038	203.5	235.5	752.75	23083.5	910.75	91	416	402	205	905.25	1448.75	9494.5	2273	6054.5	3202.75	97.25	179	9005	1258.5	123.5
Negative				IgG	191.5	168.75	282.5	113.5	480.5	139.25	128.75	88.5	23711.5	450.5	50.75	71.5	147	858.5	1021	1430.75	3345	973.75	5758	483.25	123	101.5	317	222.75	188
Negative				IgG	569	196.5	213	217.75	238.5	213.5	196.5	168.75	24119.5	231.5	58.5	80	242.5	225.75	355	1406.75	6560.75	1274.5	5872.5	201.25	76.25	125.5	656	206.75	80.5
Negative				IgG	434.25	209.25	629.25	691.75	842.75	264	264	475	23808.8	833.25	81.75	304.5	337.75	1768.5	1941.25	1450.25	19046	1657	6026.75	845	133	241	2117.5	679.5	166.5
Negative				IgG	614.5	750.25	477.75	437.75	1020	387.25	269	309.75	24510	966.75	160.5	243	421.75	889.5	806.5	1457	13575.8	8083.5	5915.25	2384.5	1934	707.75	6893	1605.25	322
Negative				IgG	783.5	306.5	266.5	805.75	521	884.75	681.25	270.5	22297.5	204.75	93.5	110.75	231.5	403.25	333	1447	2049.25	1973.5	4924.25	709.5	189	257.75	302.25	290.25	205.75
Negative				IgG	424	1111.25	333.5	524.5	336.75	1135.75	442.5	167.25	24216.8	564.5	103.5	239.25	435	616	871	1470.5	3478.25	3069.25	6106.25	3722.75	198.5	201	906.5	197	1909.5
Negative				IgG	1117	567	3487.75	271	335.5	529.25	539.5	550	23797.5	2395.5	59.5	202.75	581	1885.25	305	1431.75	1158.75	1314.25	6192.75	374.5	76	124	1367	308	190.5
Negative				IgG	596.25	540.5	488.5	868	328.5	647.75	299.75	571	24093.8	387	96.75	239.25	618.5	267.75	436.25	1435	6431.75	2628.75	6115.5	1116.25	231.5	358.5	1416.5	455.5	565
Negative				IgG	285	894	236.75	212.25	409.5	259.5	217	259.75	24297	168.5	109	602.25	358.75	205.5	471.75	1470.5	4220	7185.75	5836.5	314.5	79.75	104	1848	351.25	148.5
Negative				IgG	1188.5	703	738.5	1177.25	585.5	960.75	559.5	1683	22824.8	429.5	161.5	871.75	841.5	662.5	776.25	1492	5967	3474	5632.5	1902.5	212.25	355.25	861.75	306	570.25
Negative				IgG	448.5	209	389	442.5	448.75	620.5	763.5	283.5	22944	877.75	106.75	421.5	517.75	229.75	232	1432.25	5955.25	2698.25	6194	674	78	458.5	1324.5	308.25	340.5
Negative				IgG	464	348.75	535	877	1119	487.25	430.5	263	23312.5	350.5	167.5	135.75	288.5	629.75	1103.25	1456.5	3950.25	3232.75	6024.5	560	270.75	304.75	1710.75	597	435.75
Negative				IgG	873.75	802.25	1597.5	398	379.25	391.5	886	516.5	23003.5	491.25	99.25	170	371.5	195	641	1449	5850	2387	5442.5	683.25	200.25	149	519	431.75	641.25
Negative				IgG	150.75	158.5	166.25	112.25	308.5	218.25	1394.5	87	24141.5	498.5	75	328	147.5	99	92.5	1422.5	741	3437.5	5776	706.5	349.25	87.75	909.5	322.5	268.75
Negative				IgG	230.25	212	153.75	125.25	228.5	178.75	197.75	85.75	24529.5	90.75	48.5	97	251.5	124.75	793.5	1429	4913.25	1149	6038	974.5	47	234.5	186.75	154	174.5
Negative				IgG	134.75	150.25	100	104.25	89	109.25	82	60.5	23598.5	51	37.25	53	90.5	101.75	105	1424.75	1536.75	796.25	6137.75	219.5	45.5	81.75	146.75	80.5	138
Negative				IgG	249.5	213.25	163.25	244.25	390	237	150.75	148	24177.2	271.75	57	109	220.5	602.25	1392.25	1431.5	3494	1323.25	5866.25	341.75	180.5	110	214	261	86.25
Negative				IgG	392.75	562	506.5	294	345	657.5	223	126.75	23813.5	3531	57.5	360	235	339	377.25	1447.75	6081	1005.75	5898.25	253	116	214.5	1025.75	412.25	170.5
Negative				IgG	317.5	327.5	354.5	185.25	237.5	277.25	384.25	241.5	23277.5	377.75	80.5	109	116.5	1581.75	2168.25	1405	3923.25	1489.75	5894.5	342.5	116.5	170	446.5	191.5	201.25
Negative				IgG	1150.5	471.25	1335.5	464.25	850.5	921.25	268	919.5	23616	839	554.25	380.75	413.25	271	438	1472	8205.5	1945	5961.5	1210.5	106	1312.25	3849.25	409.5	241
Negative				IgG	474.75	203.5	275.5	221.25	450.5	212.75	185	256.75	23485	224.5	71.5	230.75	235	973	680	1451.5	6633.5	1089	5367.75	2798.5	78.75	458.25	251	275.5	175.25
Negative				IgG	523.5	441.5	271.5	346.5	246.25	397.5	1310.5	216.25	23935.8	420	99	143.75	213.75	280	926.75	1423.25	5794.25	2110.5	6315.25	1723.75	275	383.5	535	178.75	570
Negative				IgG	1090.75	310.75	1715.25	404.5	601.75	654.5	371.5	635.5	24128.8	1052.5	124	325.5	357.5	632.5	709	1425	4772.75	1776.5	5868.5	484.5	94	256.5	3235.5	471.75	202.5
Negative				IgG	354.75	141.25	251.25	203.5	336.75	299	267.75	111.25	23255.2	200.5	52.5	135.25	140.5	374.5	402	1430.25	5973.5	1137	5870.75	861	82.25	345.5	151	541.5	192.25
Negative				IgG	541.25	237.5	268.5	206.25	516	348	450.5	313.5	23635.5	355.5	170.5	162.25	289	360	377.25	1512	4488.5	832	5596.25	532.5	66.25	274	382.5	287.5	281.5
Negative				IgG	317.5	204	251.25	557	506.5	764	217.25	240.25	23759.5	299	81	110	344.5	171	399.25	1427.5	2540.5	2375.5	5800	2976.5	147.5	114.5	1069.5	407.25	324.5
Negative				IgG	224	281.5	275	257.5	343	312.5	343.5	161.25	24034	114.5	107.5	102.5	451.25	193	125	1425.25	2886	1859	5819	3312.5	173.25	140.5	1069.25	804.5	137.75
Negative				IgG	182.25	208.5	127	178	230	165	217.25	295.5	24510.8	157.5	59	126.5	235.5	145	421.25	1429.25	1578	943.5	6084.5	2445.5	54.75	89.5	1145.5	586	265.25
Negative				IgG	150.75	127.25	145	113	174	149.25	108	119.5	23200.5	145	41.5	89.5	116.5	105	133.75	1423.25	3192	1331.25	5492.5	571	64	80.5	424.5	141.5	102.5
Negative				IgG	463	227.75	244.5	350	785.75	1470	206	419.25	23722.2	445.5	130.25	733.25	401.5	357.5	402.25	1459.75	6312	1371	5659.5	475.25	74.25	117.25	2135.75	658.25	174.25
Negative				IgM	140.5	238.5	964	380	139.5	1418.25	544.5	51.75	375	56	92	177	179.75	1494.25	1059.5	1448	341.5	1247.25	11475	304	82.5	200.25	175.75	92	331.75
Negative				IgM	205.25	197.75	665.25	145	57	790.75	367.75	48.75	415.25	72.75	76	62.75	112.5	1061.5	1049.25	1419.5	333	1961	11593.8	871.5	326.75	126.5	101	43	141.25
Negative				IgM	410.25	109	743	589.5	122.5	1391	378.75	101.75	436	85	93.25	82.5	200	1070.5	1247.75	1439.25	823.75	2990.75	11114.2	841	153.25	199.5	274.25	76	490
Negative				IgM	293.5	189.75	625	446.5	139.75	1257.75	813	64	436.25	56.75	186.5	82.5	204	791.25	1217.25	1458	614.5	3042	11300	1705.5	396.75	178.25	538.75	91.75	371.5
Negative				IgM	383.5	106.5	451	186.25	86.5	786.25	272	57.5	387.25	56.5	74	145	76.75	628	1044.75	1440.75	450.5	2674	11667	650.5	118.5	124	108	47.5	224
Negative				IgM	163.5	453.5	1174.5	328.5	176	1904.5	491.5	55	424.75	94.25	191	103.75	171	1528.75	1137.25	1448.25	565.75	3202.5	11653.5	1021	358	239.5	234	174.5	687.75
Negative				IgM	216.5	204	616	282.5	183.5	1063.75	614	57.25	432.75	64.75	90.5	83	114	752	1121	1447.5	652.5	3191.25	11539	810.75	162	168	311.75	65.75	465.25
Negative				IgM	198.75	208.25	816.75	566.5	112.75	1434	416	68	451.75	127.25	92	92	122.5	1046.25	1048.75	1451.25	845.5	3448	11507	1251.5	99.5	166.5	151.25	73.5	412.75
Negative				IgM	409.75	276	817.25	577.25	197.25	1615.75	694	114.5	422.75	95	133.75	190.75	189.5	1163.75	1209.5	1472	729	4218.75	11803.5	1215.25	222.25	194	193.25	147.75	1761.75
Negative				IgM	73.75	364.25	878	107.5	68.5	1025.5	344	43.5	348.5	38.5	86.5	46.25	95.5	1291.5	1095.5	1427.25	305.5	1615.5	11398.8	325.5	77	154	79	41	142
Negative				IgM	456.25	5785	1380	718.25	168.5	2512.5	2509.25	372.75	451	120.5	227.25	189	1211.5	2098.5	1521	1468.5	617	3723	11573.5	949.5	259	288.75	325	508.5	2182.5
Negative				IgM	338	99	474.5	147	103	688.75	310	47.75	417.75	52.25	113.5	59.75	103	737.25	1162.5	1428.75	469.5	2150.5	11609	748.75	121.5	156.75	135.5	55.5	352
Negative				IgM	129.25	90.25	602.5	150.25	90.75	867.5	294.5	48	409.75	60.5	73.25	80.5	147.25	744.5	1213.5	1416.75	343.75	1771	11256.2	440.5	73.25	145.5	145.75	137.75	189.25
Negative				IgM	46	48.75	2019.5	82.5	37.25	1824.25	405.75	26.5	398	53	263	85.5	76	3449.5	983	1448.75	225.75	931	11680	310	62.25	240	89	30.5	61
Negative				IgM	190.25	171	424.75	369.5	107	1375.25	425.5	55.75	451.5	62.75	78.75	97	165.25	669.5	1338.25	1471	460.5	2151.75	11574	692	83.5	137	155.5	72.5	283.5
Negative				IgM	90.5	85.5	736.75	159.5	91.25	756.5	269	247.5	399.25	134.25	73	59.5	163.25	1073.75	1118.75	1441.5	566.5	1201	11330.8	345	95	159.5	100.25	46	134
Negative				IgM	116	86.5	1074	317	114.25	1376.75	406.25	94.5	380.75	82.25	95	88.25	116.25	1577.5	1021	1453.5	482.25	2474	11880.5	558.5	100	181.5	296.5	86.75	156.5
Negative				IgM	95.5	60.5	785	110.75	70	880.5	268	52.5	347.5	49	67	43.5	95	1106.5	1098.75	1433.5	275	1217.75	11158.5	405.25	140	142.5	63.5	81.5	360.75
Negative				IgM	79.5	122.5	712.5	124.5	67.75	912.5	392.75	88.5	395.5	49	74.5	57	89.5	1159	1178.5	1416	348	1108.5	11733	290.5	85	140	137.75	41.5	95.25
Negative				IgM	214.5	75.5	599.75	186	182	995.5	299.25	103.5	372.5	258.25	77.75	83.25	109.5	732.25	1120	1458.5	701.5	2429.25	11475.2	710.25	201.5	175	180.5	101.25	227
Negative				IgM	280.5	164.5	1197.5	810.75	135.25	1750.5	650.25	107.75	450.5	344	140.5	137.25	456.75	1717.5	1264.75	1480.75	1230	3311.75	11537.5	823.75	155.25	225	274	97	527
Negative				IgM	282.5	181.5	1761.75	690.75	248.25	3448.5	1006	136	403.5	190.25	176.5	125.5	184.25	2828.5	1514	1470	361.75	3107.5	11157	1148	204.5	358.75	196	139	449
Negative				IgM	425.5	1001	964.5	839.25	276	2795.75	885	118.5	462.75	114	146.25	280.5	390.25	1261	1547	1477.75	1021.5	4870.5	12287.5	1286.75	285.5	236.5	234	163	3186
Negative				IgM	168.5	300.25	2137.5	280.5	72.75	1001.75	281.5	44.5	367.5	87.5	59.25	79.5	192	567.5	1140	1463.5	220.25	1346.5	11020	467.75	106	127.25	154.25	56.75	212.5
Negative				IgM	991	858	700.25	1111.5	288.75	1925.75	628	178.5	485.5	174	146.5	223.5	301.75	601	1856.25	1519.5	2337.25	6038	11970.2	2553.25	453.5	248	484.5	314.25	1290.5
Negative				IgM	135.75	165.5	486.5	160.75	72.5	850.5	282	80.5	420.5	62	67	107	104.5	708.5	1393.75	1459	489	2393.5	12061	461.25	135.5	125.5	125	46.5	212
Negative				IgM	468.25	228.5	2747.25	1016	265	5639.75	1265	411	392.5	94.25	259	273.5	671.5	4814.5	1675.25	1474	578.25	4622.25	11403.5	1358.75	348	463.25	300.5	115	1049.25
Negative				IgM	231.5	131.5	660.75	515.5	142.5	1679.25	439.5	69.5	499.75	97.5	161	138.25	130	866.5	1180	1449.75	446.5	4738.25	11538.5	1064.75	112.25	214	211.25	142.75	441.5
Negative				IgM	316.5	335	703.5	1023	150.75	1503.25	802	111	455.25	87.5	119.25	148	242.75	928.25	1277	1459.5	512	2545.75	11088.5	722.5	108.75	204	189.25	116	918.25
Negative				IgM	565.5	1026	1928	987.25	257.5	2724.5	692.25	200.75	470.5	114.5	190.75	146.75	177	2743.25	1385.75	1475.25	1340.5	4858.5	11713.2	1078	300	324.25	228.5	117.5	1232.5
Negative				IgM	97	111.25	250.75	158	118.5	699	369.5	51	398.5	57.5	99.5	230	122.75	325.5	1149.25	1427.75	259.25	6458.5	11255.2	256.5	528.5	116	119.25	102.25	706.75
Negative				IgM	102.5	211.5	312	190.5	61.25	738.5	363.5	49	393.75	38.5	69.5	113.75	111.5	614.5	1164	1437	408.5	2149.5	11343	530.5	97.5	132	97.5	71.5	316.75
Negative				IgM	54.75	92.25	304.75	146.5	46	474.5	163.5	27	358.25	37.75	44	46.5	70.5	354.5	827.75	1394.25	222.75	1011.75	11695	268.5	61.5	109.5	72.25	41	275.5
Negative				IgM	67	74.5	906.75	134.25	79.5	1628.5	380	50.5	524.75	34.5	78.5	70.5	82	1591.75	1164.25	1445	196.25	1294.5	11182.5	324.5	52.5	145	67.5	62	77.25
Negative				IgM	105	585.5	269.5	269.25	93	433.5	314	52.5	390.5	96.25	58	56.75	110.25	382	1122.75	1432.25	441.25	2061.5	11486	448	181	146.75	171.25	65.75	115.75
Negative				IgM	166	166.75	807.75	307.5	142	1290.5	839	72.5	371.25	51.25	141.5	87.5	114.75	1202	1338.25	1447.25	493.25	2637.25	11446	642.5	211.5	212.75	236	153.25	336.25
Negative				IgM	194.25	172	625	512.25	123	1278.25	571	45	392	61.5	87	120.25	163.25	973.25	1267.5	1446.25	536.75	2466	10870	972.5	138	191.5	232.5	61.75	355
Negative				IgM	130	73.5	430	374	84.5	741.5	292.5	60.5	482.5	61	113	74	129.5	600	991.5	1449	592.25	1907.25	11358.5	661	116.5	146.5	217	62.5	199.75
Negative				IgM	616	312	379.75	704.75	259.75	1176.75	4773	97	938.25	118	111	213.5	276.25	604.5	1372.5	1478.5	1284	4725	11737	4755.25	296.25	236	288.5	149	677.75
Negative				IgM	133.75	175.5	949.5	278	174.75	1374.5	387.5	52.25	448.5	71	111	100	125.25	1477	1090.5	1456	578.5	2255	12002.5	677	76.5	168	215.75	98.5	222.25
Negative				IgM	98	97.25	476.5	281.75	75	975.5	315.75	63.5	344.25	49.5	72.25	81	116	643.5	965	1424.75	402.5	1755.5	11584.5	680.75	90.5	129.5	78.25	56.5	437.5
Negative				IgM	439.75	256	966.5	264	172.25	1579.25	857	110.25	479.5	79	108.75	130.75	282	1242	1241.25	1427	950	1846.5	11484.5	538.75	133	219.75	156	113	340
Negative				IgM	187.75	173	518	539.25	386.25	1183.5	404	226	420	103.25	83.75	114	274.25	722	1120	1458.5	541.25	2665.5	11685.5	753.5	155.5	155.25	153.25	332.5	555
Negative				IgM	149	227.25	398.25	279.75	98.5	786.5	389.5	70.5	468	59	127.5	103.5	101.25	615.75	1089	1446.75	646.5	1984.75	11160.8	455.5	97.75	133	141.75	87.5	205.25
Negative				IgM	98.5	275	363	202	77.5	699	235	106	371.75	66.75	68.5	87.25	125	496.5	960	1411.5	392.75	1663.25	11168.5	528	95	113.25	94.5	50.25	662.5
Negative				IgM	81	115	292.25	120.5	83.5	596.75	196	70.5	386.5	44.75	51	58.75	88	445.5	1030.25	1440.25	287.25	1730	11646	599.5	132.75	117	91.5	46.25	171
Negative				IgM	395.25	271.25	614.25	301.25	104.25	1698.5	529.25	144.5	368.25	113.25	198.5	100	292.25	1084.25	1272.5	1429	660.5	2396.5	11824	557.5	99.75	144.5	143.25	85.75	455.75
